# Supplementary material for: Prediction and characterisation of lantibiotic structures with molecular modelling and molecular dynamics simulations
Source: Sci Rep. 2019 May 9;9:7169. doi: 10.1038/s41598-019-42963-8 (PMC6509333; doi:10.1038/s41598-019-42963-8)
Supplement: Supplementary file 2 — Supplementary SF1 [file 41598_2019_42963_MOESM2_ESM.xlsx]

## Sheet: Sheet1
Actagardine
NodeId1	Interaction	NodeId2	Distance	Angle	Energy	Atom1	Atom2	Donor
_:4:_:TRP	VDW:SC_SC	_:19:_:CYS	3.829	-999.9	6	CD2	CB
_:6:_:CYS	VDW:SC_SC	_:17:_:CYS	2.976	-999.9	6	SG	CB
_:6:_:CYS	SSBOND:SC_SC	_:19:_:CYS	2.004	140.963	167	SG	SG
_:6:_:CYS	VDW:SC_SC	_:19:_:CYS	3.494	-999.9	6	CB	SG
_:8:_:LEU	HBOND:MC_MC	_:11:_:GLU	3.004	29.876	17	O	N	_:11:_:GLU
_:8:_:LEU	VDW:SC_SC	_:17:_:CYS	3.921	-999.9	6	CD2	CB
_:12:_:CYS	SSBOND:SC_SC	_:17:_:CYS	2.415	60.847	167	SG	SG
_:12:_:CYS	VDW:SC_SC	_:17:_:CYS	3.113	-999.9	6	SG	CB
_:13:_:GLY	HBOND:MC_MC	_:16:_:ILE	3.378	52.471	17	O	N	_:16:_:ILE
_:15:_:VAL	HBOND:MC_MC	_:18:_:ALA	2.926	33.62	17	O	N	_:18:_:ALA
Ancovenin
NodeId1	Interaction	NodeId2	Distance	Angle	Energy	Atom1	Atom2	Donor
_:2:_:VAL	VDW:SC_SC	_:5:_:CYS	3.044	-999.9	6	CG1	SG
_:2:_:VAL	VDW:SC_SC	_:10:_:LEU	3.773	-999.9	6	CG2	CD1
_:3:_:GLN	VDW:SC_SC	_:7:_:PHE	3.732	-999.9	6	CB	CD2
_:3:_:GLN	VDW:SC_SC	_:18:_:THR	3.504	-999.9	6	OE1	CB
_:4:_:SER	HBOND:MC_MC	_:7:_:PHE	3.069	53.3	17	O	N	_:7:_:PHE
_:4:_:SER	HBOND:MC_MC	_:8:_:GLY	3.034	6.863	17	O	N	_:8:_:GLY
_:5:_:CYS	VDW:SC_SC	_:10:_:LEU	3.759	-999.9	6	SG	CD1
_:7:_:PHE	VDW:SC_SC	_:18:_:THR	3.812	-999.9	6	CZ	CG2
_:9:_:PRO	HBOND:MC_MC	_:17:_:ASN	3.156	11.889	17	O	N	_:17:_:ASN
_:9:_:PRO	VDW:SC_SC	_:19:_:LYS	3.523	-999.9	6	CG	CE
_:11:_:THR	HBOND:MC_MC	_:14:_:CYS	3.008	21.199	17	O	N	_:14:_:CYS
_:11:_:THR	HBOND:SC_MC	_:15:_:ASP	3.012	21.108	17	OG1	N	_:15:_:ASP
Cinnamycin
NodeId1	Interaction	NodeId2	Distance	Angle	Energy	Atom1	Atom2	Donor
_:1:_:MET	HBOND:MC_MC	_:4:_:SER	3.442	53.996	17	O	N	_:4:_:SER
_:1:_:MET	VDW:SC_SC	_:4:_:SER	3.4	-999.9	6	CB	CB
_:1:_:MET	HBOND:MC_MC	_:5:_:ILE	2.931	12.492	17	O	N	_:5:_:ILE
_:2:_:THR	HBOND:MC_MC	_:5:_:ILE	3.343	52.531	17	O	N	_:5:_:ILE
_:2:_:THR	HBOND:MC_MC	_:6:_:LEU	3.11	13.573	17	O	N	_:6:_:LEU
_:2:_:THR	VDW:SC_SC	_:72:_:VAL	3.179	-999.9	6	CG2	CG1
_:3:_:ALA	HBOND:MC_MC	_:6:_:LEU	3.198	54.001	17	O	N	_:6:_:LEU
_:3:_:ALA	HBOND:MC_MC	_:7:_:GLN	2.888	14.45	17	O	N	_:7:_:GLN
_:3:_:ALA	VDW:MC_SC	_:7:_:GLN	3.647	-999.9	6	C	NE2
_:4:_:SER	HBOND:MC_MC	_:7:_:GLN	3.348	53.689	17	O	N	_:7:_:GLN
_:4:_:SER	HBOND:MC_MC	_:8:_:GLN	2.948	16.809	17	O	N	_:8:_:GLN
_:4:_:SER	VDW:MC_SC	_:8:_:GLN	3.73	-999.9	6	C	NE2
_:5:_:ILE	HBOND:MC_MC	_:8:_:GLN	3.374	53.656	17	O	N	_:8:_:GLN
_:5:_:ILE	HBOND:MC_MC	_:9:_:SER	2.907	27.154	17	O	N	_:9:_:SER
_:5:_:ILE	VDW:SC_SC	_:10:_:VAL	3.947	-999.9	6	CG2	CG2
_:5:_:ILE	VDW:SC_SC	_:26:_:PHE	3.085	-999.9	6	CD1	CE2
_:6:_:LEU	HBOND:MC_MC	_:9:_:SER	3.213	49.629	17	O	N	_:9:_:SER
_:6:_:LEU	VDW:SC_SC	_:10:_:VAL	3.704	-999.9	6	CD2	CG2
_:10:_:VAL	VDW:SC_SC	_:70:_:THR	3.733	-999.9	6	CG1	CG2
_:10:_:VAL	VDW:SC_SC	_:73:_:CYS	4.032	-999.9	6	CG1	SG
_:11:_:VAL	HBOND:MC_MC	_:14:_:ASP	2.985	53.718	17	O	N	_:14:_:ASP
_:11:_:VAL	VDW:SC_SC	_:14:_:ASP	3.644	-999.9	6	CB	CG
_:11:_:VAL	HBOND:MC_MC	_:15:_:PHE	2.719	18.922	17	O	N	_:15:_:PHE
_:12:_:ASP	HBOND:MC_MC	_:15:_:PHE	3.292	49.383	17	O	N	_:15:_:PHE
_:12:_:ASP	IONIC:SC_SC	_:16:_:ARG	3.684	46.097	20	-6.635,13.458,-8.826	CZ
_:12:_:ASP	HBOND:MC_MC	_:16:_:ARG	3.145	13.593	17	O	N	_:16:_:ARG
_:12:_:ASP	VDW:SC_SC	_:16:_:ARG	4.02	-999.9	6	CG	CZ
_:13:_:ALA	HBOND:MC_MC	_:16:_:ARG	3.13	52.628	17	O	N	_:16:_:ARG
_:13:_:ALA	HBOND:MC_MC	_:17:_:ALA	2.797	12.754	17	O	N	_:17:_:ALA
_:14:_:ASP	HBOND:MC_MC	_:17:_:ALA	3.222	56.635	17	O	N	_:17:_:ALA
_:14:_:ASP	HBOND:MC_MC	_:18:_:ALA	2.879	16.856	17	O	N	_:18:_:ALA
_:15:_:PHE	HBOND:MC_MC	_:18:_:ALA	3.095	54.629	17	O	N	_:18:_:ALA
_:15:_:PHE	HBOND:MC_MC	_:19:_:LEU	2.674	14.018	17	O	N	_:19:_:LEU
_:15:_:PHE	VDW:SC_SC	_:19:_:LEU	3.904	-999.9	6	CE2	CD2
_:15:_:PHE	VDW:SC_SC	_:70:_:THR	3.936	-999.9	6	CD1	CG2
_:15:_:PHE	PIPISTACK:SC_SC	_:71:_:PHE	5.864	165.619	9.4	-5.331,8.156,-3.372	-7.854,9.092,1.839
_:15:_:PHE	VDW:SC_SC	_:71:_:PHE	3.33	-999.9	6	CZ	CD1
_:16:_:ARG	HBOND:MC_MC	_:19:_:LEU	3.413	55.656	17	O	N	_:19:_:LEU
_:16:_:ARG	HBOND:MC_MC	_:20:_:LEU	2.776	12.833	17	O	N	_:20:_:LEU
_:17:_:ALA	HBOND:MC_MC	_:20:_:LEU	3.442	56.566	17	O	N	_:20:_:LEU
_:17:_:ALA	HBOND:MC_MC	_:21:_:GLU	2.834	15.998	17	O	N	_:21:_:GLU
_:18:_:ALA	HBOND:MC_MC	_:21:_:GLU	3.023	50.249	17	O	N	_:21:_:GLU
_:18:_:ALA	HBOND:MC_MC	_:22:_:ASN	3.24	27.713	17	O	N	_:22:_:ASN
_:19:_:LEU	VDW:SC_SC	_:48:_:TRP	3.201	-999.9	6	CD1	CZ2
_:19:_:LEU	VDW:SC_SC	_:66:_:PHE	3.504	-999.9	6	CD2	CE2
_:23:_:PRO	VDW:SC_SC	_:48:_:TRP	3.312	-999.9	6	CB	CZ2
_:28:_:ALA	VDW:SC_SC	_:71:_:PHE	3.71	-999.9	6	CB	CD2
_:29:_:SER	VDW:SC_SC	_:42:_:GLN	3.734	-999.9	6	CB	NE2
_:30:_:ALA	VDW:SC_SC	_:69:_:PHE	3.603	-999.9	6	CB	CZ
_:30:_:ALA	VDW:SC_SC	_:76:_:ASN	3.196	-999.9	6	CB	OD1
_:32:_:ALA	VDW:SC_SC	_:69:_:PHE	3.784	-999.9	6	CB	CD1
_:33:_:LEU	VDW:SC_SC	_:37:_:VAL	3.953	-999.9	6	CB	CG1
_:34:_:PRO	VDW:MC_SC	_:37:_:VAL	3.95	-999.9	6	C	CB
_:35:_:THR	HBOND:SC_MC	_:38:_:GLU	3.031	54.06	17	OG1	N	_:38:_:GLU
_:35:_:THR	VDW:SC_SC	_:38:_:GLU	3.259	-999.9	6	CB	CB
_:35:_:THR	HBOND:SC_MC	_:39:_:ALA	2.775	14.429	17	OG1	N	_:39:_:ALA
_:36:_:PRO	VDW:SC_SC	_:61:_:ARG	4.009	-999.9	6	CG	CZ
_:37:_:VAL	HBOND:MC_MC	_:41:_:ASP	3.091	19.647	17	O	N	_:41:_:ASP
_:37:_:VAL	VDW:MC_SC	_:41:_:ASP	4.033	-999.9	6	C	CG
_:38:_:GLU	HBOND:MC_MC	_:41:_:ASP	3.346	51.761	17	O	N	_:41:_:ASP
_:38:_:GLU	HBOND:MC_MC	_:42:_:GLN	3.027	13.96	17	O	N	_:42:_:GLN
_:39:_:ALA	HBOND:MC_MC	_:42:_:GLN	3.333	53.336	17	O	N	_:42:_:GLN
_:39:_:ALA	HBOND:MC_MC	_:43:_:ALA	2.952	15.802	17	O	N	_:43:_:ALA
_:40:_:GLN	HBOND:MC_MC	_:43:_:ALA	2.953	57.378	17	O	N	_:43:_:ALA
_:40:_:GLN	VDW:MC_SC	_:43:_:ALA	3.875	-999.9	6	C	CB
_:40:_:GLN	HBOND:MC_MC	_:44:_:SER	2.705	14.724	17	O	N	_:44:_:SER
_:40:_:GLN	VDW:SC_SC	_:61:_:ARG	2.913	-999.9	6	OE1	CD
_:40:_:GLN	VDW:SC_SC	_:62:_:GLN	2.94	-999.9	6	CB	NE2
_:41:_:ASP	HBOND:MC_MC	_:44:_:SER	3.161	58.495	17	O	N	_:44:_:SER
_:41:_:ASP	VDW:MC_SC	_:44:_:SER	4.029	-999.9	6	C	CB
_:41:_:ASP	HBOND:MC_MC	_:45:_:LEU	2.635	15.87	17	O	N	_:45:_:LEU
_:41:_:ASP	VDW:SC_SC	_:65:_:SER	3.584	-999.9	6	CG	CB
_:42:_:GLN	HBOND:MC_MC	_:45:_:LEU	3.304	59.12	17	O	N	_:45:_:LEU
_:42:_:GLN	VDW:SC_SC	_:45:_:LEU	3.687	-999.9	6	NE2	CD1
_:42:_:GLN	HBOND:MC_MC	_:46:_:ASP	2.63	12.177	17	O	N	_:46:_:ASP
_:42:_:GLN	VDW:MC_SC	_:46:_:ASP	4.014	-999.9	6	C	CG
_:43:_:ALA	HBOND:MC_MC	_:46:_:ASP	3.408	56.239	17	O	N	_:46:_:ASP
_:43:_:ALA	HBOND:MC_MC	_:47:_:PHE	2.804	11.723	17	O	N	_:47:_:PHE
_:43:_:ALA	VDW:MC_SC	_:47:_:PHE	3.766	-999.9	6	C	CD1
_:44:_:SER	HBOND:MC_MC	_:47:_:PHE	3.468	56.088	17	O	N	_:47:_:PHE
_:44:_:SER	HBOND:MC_MC	_:48:_:TRP	2.91	13.958	17	O	N	_:48:_:TRP
_:44:_:SER	VDW:SC_SC	_:58:_:PHE	3.901	-999.9	6	CB	CE2
_:44:_:SER	VDW:SC_SC	_:62:_:GLN	3.577	-999.9	6	CB	OE1
_:44:_:SER	VDW:SC_SC	_:66:_:PHE	3.96	-999.9	6	CB	CZ
_:45:_:LEU	HBOND:MC_MC	_:48:_:TRP	3.176	59.95	17	O	N	_:48:_:TRP
_:45:_:LEU	VDW:MC_SC	_:48:_:TRP	3.967	-999.9	6	C	CB
_:45:_:LEU	HBOND:MC_MC	_:49:_:THR	2.786	17.912	17	O	N	_:49:_:THR
_:45:_:LEU	VDW:SC_SC	_:66:_:PHE	3.726	-999.9	6	CD2	CE2
_:45:_:LEU	VDW:SC_SC	_:71:_:PHE	2.93	-999.9	6	CD2	CZ
_:46:_:ASP	HBOND:MC_MC	_:49:_:THR	3.363	50.178	17	O	N	_:49:_:THR
_:46:_:ASP	HBOND:MC_MC	_:50:_:LYS	3.199	14.289	17	O	N	_:50:_:LYS
_:47:_:PHE	HBOND:MC_MC	_:50:_:LYS	3.355	49.833	17	O	N	_:50:_:LYS
_:47:_:PHE	VDW:MC_SC	_:50:_:LYS	4.022	-999.9	6	C	CB
_:47:_:PHE	HBOND:MC_MC	_:51:_:ASP	3.092	31.777	17	O	N	_:51:_:ASP
_:47:_:PHE	VDW:SC_SC	_:58:_:PHE	3.821	-999.9	6	CB	CZ
_:48:_:TRP	HBOND:MC_MC	_:51:_:ASP	3.416	37.892	17	O	N	_:51:_:ASP
_:52:_:ILE	VDW:SC_SC	_:57:_:ALA	3.368	-999.9	6	CG2	CB
_:54:_:ALA	HBOND:MC_MC	_:57:_:ALA	3.419	53.323	17	O	N	_:57:_:ALA
_:54:_:ALA	HBOND:MC_MC	_:58:_:PHE	3.116	6.947	17	O	N	_:58:_:PHE
_:55:_:THR	VDW:SC_SC	_:58:_:PHE	3.86	-999.9	6	CG2	CB
_:58:_:PHE	PIPISTACK:SC_SC	_:66:_:PHE	5.775	32.739	9.4	-18.694,6.755,-2.918	-13.377,8.893,-2.211
_:58:_:PHE	VDW:SC_SC	_:66:_:PHE	3.525	-999.9	6	CE2	CE1
_:59:_:ALA	HBOND:MC_MC	_:62:_:GLN	2.898	55.253	17	O	N	_:62:_:GLN
_:59:_:ALA	VDW:MC_SC	_:62:_:GLN	3.996	-999.9	6	C	CB
_:59:_:ALA	HBOND:MC_MC	_:63:_:SER	2.768	20.923	17	O	N	_:63:_:SER
_:60:_:CYS	HBOND:MC_MC	_:63:_:SER	3.276	51.747	17	O	N	_:63:_:SER
_:60:_:CYS	HBOND:MC_MC	_:64:_:CYS	2.927	13.353	17	O	N	_:64:_:CYS
_:61:_:ARG	HBOND:MC_MC	_:64:_:CYS	3.332	54.602	17	O	N	_:64:_:CYS
_:61:_:ARG	HBOND:MC_MC	_:65:_:SER	2.756	18.837	17	O	N	_:65:_:SER
_:62:_:GLN	HBOND:MC_MC	_:66:_:PHE	3.372	18.411	17	O	N	_:66:_:PHE
_:63:_:SER	HBOND:MC_MC	_:66:_:PHE	3.24	47.116	17	O	N	_:66:_:PHE
_:63:_:SER	HBOND:MC_MC	_:67:_:GLY	3.477	20.968	17	O	N	_:67:_:GLY
_:64:_:CYS	HBOND:MC_MC	_:67:_:GLY	2.784	49.105	17	O	N	_:67:_:GLY
_:64:_:CYS	VDW:MC_SC	_:68:_:PRO	3.866	-999.9	6	C	CG
_:65:_:SER	VDW:MC_SC	_:68:_:PRO	3.186	-999.9	6	C	CD
_:70:_:THR	HBOND:MC_MC	_:73:_:CYS	3.408	20.687	17	O	N	_:73:_:CYS
_:70:_:THR	HBOND:MC_MC	_:74:_:ASP	3.095	17.48	17	O	N	_:74:_:ASP
_:72:_:VAL	VDW:MC_SC	_:76:_:ASN	3.394	-999.9	6	C	ND2
_:73:_:CYS	VDW:MC_SC	_:76:_:ASN	3.286	-999.9	6	C	ND2
Cypemycin
NodeId1	Interaction	NodeId2	Distance	Angle	Energy	Atom1	Atom2	Donor
_:1:_:MET	VDW:SC_SC	_:4:_:GLU	3.701	-999.9	6	SD	CD
_:2:_:ARG	HBOND:MC_MC	_:5:_:MET	3.082	28.05	17	O	N	_:5:_:MET
_:2:_:ARG	VDW:SC_SC	_:59:_:THR	4.018	-999.9	6	CZ	CG2
_:5:_:MET	VDW:SC_SC	_:28:_:ALA	3.703	-999.9	6	CG	CB
_:5:_:MET	VDW:SC_SC	_:60:_:ILE	3.689	-999.9	6	CE	CG2
_:5:_:MET	VDW:SC_SC	_:62:_:LEU	3.609	-999.9	6	CE	CB
_:7:_:LEU	VDW:SC_SC	_:53:_:PHE	3.528	-999.9	6	CD2	CD2
_:7:_:LEU	VDW:SC_SC	_:62:_:LEU	3.175	-999.9	6	CD2	CD2
_:11:_:ASN	VDW:SC_SC	_:43:_:ALA	3.652	-999.9	6	OD1	CB
_:13:_:ALA	VDW:SC_SC	_:44:_:THR	3.403	-999.9	6	CB	CG2
_:17:_:ALA	VDW:SC_SC	_:21:_:PHE	3.384	-999.9	6	CB	CB
_:18:_:ALA	HBOND:MC_MC	_:21:_:PHE	2.497	52.87	17	O	N	_:21:_:PHE
_:18:_:ALA	VDW:SC_SC	_:21:_:PHE	3.528	-999.9	6	CB	CD1
_:18:_:ALA	HBOND:MC_MC	_:22:_:ALA	2.62	11.951	17	O	N	_:22:_:ALA
_:19:_:GLN	HBOND:MC_MC	_:22:_:ALA	3.342	53.071	17	O	N	_:22:_:ALA
_:19:_:GLN	VDW:MC_SC	_:22:_:ALA	3.838	-999.9	6	C	CB
_:19:_:GLN	HBOND:MC_MC	_:23:_:ASN	3.065	19.521	17	O	N	_:23:_:ASN
_:20:_:ASP	HBOND:MC_MC	_:23:_:ASN	3.098	53.508	17	O	N	_:23:_:ASN
_:20:_:ASP	HBOND:MC_MC	_:24:_:THR	2.912	12.058	17	O	N	_:24:_:THR
_:21:_:PHE	HBOND:MC_MC	_:25:_:VAL	2.747	55.182	17	O	N	_:25:_:VAL
_:21:_:PHE	VDW:MC_MC	_:25:_:VAL	4.013	-999.9	6	C	C
_:21:_:PHE	HBOND:MC_MC	_:26:_:LEU	2.836	42.382	17	O	N	_:26:_:LEU
_:21:_:PHE	VDW:SC_SC	_:26:_:LEU	3.181	-999.9	6	CD2	CD1
_:21:_:PHE	VDW:SC_SC	_:37:_:CYS	3.567	-999.9	6	CZ	CB
_:21:_:PHE	VDW:SC_SC	_:39:_:THR	3.448	-999.9	6	CE2	CG2
_:22:_:ALA	HBOND:MC_MC	_:25:_:VAL	3.408	33.172	17	O	N	_:25:_:VAL
_:24:_:THR	HBOND:MC_MC	_:27:_:SER	2.163	35.43	40	O	N	_:27:_:SER
_:24:_:THR	HBOND:MC_MC	_:28:_:ALA	2.664	29.298	17	O	N	_:28:_:ALA
_:24:_:THR	VDW:SC_SC	_:34:_:HIS	4.021	-999.9	6	CG2	CE1
_:26:_:LEU	VDW:SC_SC	_:39:_:THR	3.992	-999.9	6	CD1	CG2
_:26:_:LEU	VDW:SC_SC	_:55:_:ILE	3.682	-999.9	6	CD2	CD1
_:30:_:ALA	VDW:SC_SC	_:60:_:ILE	3.781	-999.9	6	CB	CD1
_:31:_:PRO	VDW:SC_SC	_:34:_:HIS	3.529	-999.9	6	CG	CB
_:35:_:ALA	HBOND:MC_MC	_:57:_:GLY	2.99	7.727	17	O	N	_:57:_:GLY
_:37:_:CYS	HBOND:MC_MC	_:55:_:ILE	3.334	42.748	17	O	N	_:55:_:ILE
_:39:_:THR	VDW:SC_MC	_:53:_:PHE	3.927	-999.9	6	CB	C
_:39:_:THR	HBOND:SC_MC	_:55:_:ILE	3.495	45.619	17	OG1	N	_:55:_:ILE
_:41:_:ALA	VDW:SC_SC	_:53:_:PHE	3.583	-999.9	6	CB	CD1
_:43:_:ALA	VDW:SC_SC	_:47:_:THR	3.659	-999.9	6	CB	CG2
_:44:_:THR	HBOND:MC_MC	_:47:_:THR	2.957	47.508	17	O	N	_:47:_:THR
_:44:_:THR	VDW:MC_SC	_:47:_:THR	3.715	-999.9	6	C	CB
_:44:_:THR	VDW:MC_SC	_:48:_:PRO	3.81	-999.9	6	C	CD
_:45:_:PRO	VDW:MC_SC	_:48:_:PRO	3.688	-999.9	6	C	CD
_:47:_:THR	HBOND:MC_MC	_:50:_:VAL	2.989	33.053	17	O	N	_:50:_:VAL
_:47:_:THR	HBOND:MC_MC	_:51:_:ALA	3.463	11.2	17	O	N	_:51:_:ALA
_:48:_:PRO	HBOND:MC_MC	_:51:_:ALA	3.057	62.635	17	O	N	_:51:_:ALA
_:48:_:PRO	VDW:MC_MC	_:51:_:ALA	4.033	-999.9	6	C	C
_:49:_:THR	VDW:MC_SC	_:52:_:GLN	3.889	-999.9	6	C	NE2
_:52:_:GLN	VDW:MC_SC	_:64:_:CYS	4.131	-999.9	6	C	SG
_:53:_:PHE	VDW:SC_SC	_:64:_:CYS	3.795	-999.9	6	CE2	SG
_:54:_:VAL	HBOND:MC_MC	_:63:_:VAL	2.886	12.823	17	N	O	_:54:_:VAL
_:54:_:VAL	VDW:SC_SC	_:63:_:VAL	4.004	-999.9	6	CB	CB
_:55:_:ILE	VDW:SC_SC	_:62:_:LEU	3.613	-999.9	6	CG1	CD1
_:56:_:GLN	HBOND:MC_MC	_:60:_:ILE	3.49	57.36	17	O	N	_:60:_:ILE
_:56:_:GLN	HBOND:MC_MC	_:61:_:CYS	2.732	10.066	17	O	N	_:61:_:CYS
Duramycin.
NodeId1	Interaction	NodeId2	Distance	Angle	Energy	Atom1	Atom2	Donor
_:1:_:CYS	HBOND:MC_MC	_:4:_:SER	2.711	27.252	17	O	N	_:4:_:SER
_:1:_:CYS	VDW:SC_SC	_:4:_:SER	3.591	-999.9	6	CB	CB
_:1:_:CYS	HBOND:MC_MC	_:5:_:CYS	2.788	13.478	17	O	N	_:5:_:CYS
_:2:_:LYS	HBOND:MC_MC	_:5:_:CYS	3.39	48.129	17	O	N	_:5:_:CYS
_:2:_:LYS	HBOND:MC_MC	_:6:_:SER	3.029	13.579	17	O	N	_:6:_:SER
_:5:_:CYS	VDW:MC_SC	_:9:_:PRO	3.834	-999.9	6	C	CG
_:7:_:PHE	HBOND:MC_MC	_:10:_:PHE	3.22	60.384	17	O	N	_:10:_:PHE
_:7:_:PHE	HBOND:MC_MC	_:11:_:THR	2.693	10.345	17	O	N	_:11:_:THR
_:8:_:GLY	HBOND:MC_MC	_:12:_:PHE	3.204	16.195	17	O	N	_:12:_:PHE
_:9:_:PRO	HBOND:MC_MC	_:12:_:PHE	3.405	54.879	17	O	N	_:12:_:PHE
_:9:_:PRO	HBOND:MC_MC	_:13:_:VAL	3.072	14.735	17	O	N	_:13:_:VAL
_:10:_:PHE	HBOND:MC_MC	_:13:_:VAL	3.139	53.189	17	O	N	_:13:_:VAL
_:10:_:PHE	HBOND:MC_MC	_:14:_:CYS	2.87	15.813	17	O	N	_:14:_:CYS
_:10:_:PHE	VDW:SC_SC	_:14:_:CYS	3.244	-999.9	6	CE2	SG
_:11:_:THR	HBOND:MC_MC	_:14:_:CYS	3.385	53.031	17	O	N	_:14:_:CYS
_:11:_:THR	HBOND:MC_MC	_:15:_:ASP	3.192	8.044	17	O	N	_:15:_:ASP
_:12:_:PHE	HBOND:MC_MC	_:15:_:ASP	3.342	56.805	17	O	N	_:15:_:ASP
_:12:_:PHE	HBOND:MC_MC	_:16:_:GLY	2.828	23.854	17	O	N	_:16:_:GLY
_:13:_:VAL	HBOND:MC_MC	_:16:_:GLY	2.919	56.731	17	O	N	_:16:_:GLY
_:13:_:VAL	HBOND:MC_MC	_:17:_:ASN	2.673	19.604	17	O	N	_:17:_:ASN
_:13:_:VAL	VDW:SC_SC	_:17:_:ASN	3.514	-999.9	6	CG1	ND2
_:15:_:ASP	VDW:MC_SC	_:18:_:THR	3.369	-999.9	6	C	CB
DuramycinB
NodeId1	Interaction	NodeId2	Distance	Angle	Energy	Atom1	Atom2	Donor
_:1:_:CYS	VDW:SC_SC	_:7:_:PHE	3.506	-999.9	6	SG	CD2
_:2:_:ARG	HBOND:MC_MC	_:5:_:CYS	3.008	8.547	17	O	N	_:5:_:CYS
_:2:_:ARG	VDW:SC_SC	_:5:_:CYS	3.685	-999.9	6	CG	SG
_:5:_:CYS	VDW:SC_SC	_:18:_:THR	4.146	-999.9	6	SG	CG2
_:8:_:GLY	HBOND:MC_MC	_:11:_:THR	3.334	15.513	17	N	O	_:8:_:GLY
_:13:_:VAL	HBOND:MC_MC	_:16:_:GLY	2.683	60.705	17	O	N	_:16:_:GLY
_:13:_:VAL	HBOND:MC_MC	_:17:_:ASN	2.885	32.538	17	O	N	_:17:_:ASN
_:14:_:CYS	HBOND:MC_MC	_:17:_:ASN	3.393	45.702	17	O	N	_:17:_:ASN
_:14:_:CYS	HBOND:MC_MC	_:18:_:THR	2.939	25.658	17	O	N	_:18:_:THR
DuramycinC
NodeId1	Interaction	NodeId2	Distance	Angle	Energy	Atom1	Atom2	Donor
_:1:_:MET	HBOND:MC_MC	_:52:_:CYS	3.183	52.572	17	O	N	_:52:_:CYS
_:1:_:MET	VDW:SC_MC	_:52:_:CYS	3.82	-999.9	6	CB	C
_:2:_:GLU	HBOND:MC_MC	_:51:_:CYS	2.843	12.128	17	O	N	_:51:_:CYS
_:4:_:VAL	HBOND:MC_MC	_:49:_:SER	2.895	12.283	17	N	O	_:4:_:VAL
_:5:_:LYS	VDW:SC_SC	_:46:_:SER	3.358	-999.9	6	CE	CB
_:5:_:LYS	VDW:SC_SC	_:48:_:ASN	3.367	-999.9	6	CB	OD1
_:6:_:GLU	IONIC:SC_SC	_:30:_:ARG	3.631	110.595	20	8.204,-1.418,6.548	CZ
_:6:_:GLU	VDW:SC_SC	_:30:_:ARG	4	-999.9	6	CD	CZ
_:6:_:GLU	HBOND:MC_MC	_:47:_:PHE	2.71	9.642	17	N	O	_:6:_:GLU
_:6:_:GLU	VDW:SC_SC	_:47:_:PHE	3.67	-999.9	6	CB	CB
_:7:_:LYS	VDW:SC_SC	_:44:_:THR	3.414	-999.9	6	CG	CG2
_:8:_:ASN	HBOND:MC_MC	_:45:_:GLY	2.874	11.076	17	O	N	_:45:_:GLY
_:8:_:ASN	VDW:SC_SC	_:47:_:PHE	3.102	-999.9	6	ND2	CD1
_:11:_:PHE	VDW:SC_SC	_:28:_:GLU	3.903	-999.9	6	CE2	CD
_:12:_:ASN	VDW:SC_SC	_:20:_:LYS	3.708	-999.9	6	OD1	CE
_:12:_:ASN	VDW:SC_SC	_:24:_:ASP	3.223	-999.9	6	ND2	CG
_:14:_:ASP	IONIC:SC_SC	_:43:_:LYS	3.603	45.991	20	17.095,-5.547,23.282	NZ
_:15:_:VAL	VDW:SC_SC	_:21:_:GLU	4.01	-999.9	6	CG1	CB
_:15:_:VAL	VDW:SC_SC	_:37:_:CYS	3.08	-999.9	6	CG1	SG
_:18:_:ASN	HBOND:MC_MC	_:21:_:GLU	3.25	55.073	17	O	N	_:21:_:GLU
_:18:_:ASN	VDW:MC_SC	_:21:_:GLU	3.76	-999.9	6	C	CB
_:18:_:ASN	HBOND:MC_MC	_:22:_:SER	3.043	20.676	17	O	N	_:22:_:SER
_:18:_:ASN	HBOND:SC_MC	_:37:_:CYS	3.402	50.115	17	OD1	N	_:37:_:CYS
_:18:_:ASN	VDW:SC_SC	_:37:_:CYS	3.112	-999.9	6	OD1	CB
_:19:_:ALA	HBOND:MC_MC	_:22:_:SER	3.178	55.967	17	O	N	_:22:_:SER
_:19:_:ALA	HBOND:MC_MC	_:23:_:ASN	2.741	11.664	17	O	N	_:23:_:ASN
_:19:_:ALA	VDW:MC_SC	_:23:_:ASN	3.919	-999.9	6	C	ND2
_:20:_:LYS	HBOND:MC_MC	_:23:_:ASN	3.299	56.15	17	O	N	_:23:_:ASN
_:20:_:LYS	HBOND:MC_MC	_:24:_:ASP	2.755	18.426	17	O	N	_:24:_:ASP
_:20:_:LYS	VDW:MC_SC	_:24:_:ASP	4.023	-999.9	6	C	CG
_:21:_:GLU	HBOND:MC_MC	_:24:_:ASP	3.493	50.417	17	O	N	_:24:_:ASP
_:21:_:GLU	HBOND:MC_MC	_:25:_:SER	3.246	12.217	17	O	N	_:25:_:SER
_:21:_:GLU	VDW:SC_SC	_:33:_:SER	3.204	-999.9	6	CG	CB
_:22:_:SER	HBOND:MC_MC	_:25:_:SER	3.176	55.508	17	O	N	_:25:_:SER
_:22:_:SER	VDW:MC_SC	_:25:_:SER	3.869	-999.9	6	C	CB
_:22:_:SER	HBOND:MC_MC	_:26:_:GLY	3.056	14.581	17	O	N	_:26:_:GLY
_:23:_:ASN	HBOND:MC_MC	_:26:_:GLY	3.286	54.533	17	O	N	_:26:_:GLY
_:23:_:ASN	HBOND:MC_MC	_:27:_:ALA	2.496	20.487	17	O	N	_:27:_:ALA
_:24:_:ASP	HBOND:MC_MC	_:28:_:GLU	3.243	7.238	17	O	N	_:28:_:GLU
_:25:_:SER	HBOND:SC_MC	_:33:_:SER	3.321	56.225	17	OG	N	_:33:_:SER
_:25:_:SER	VDW:SC_SC	_:47:_:PHE	3.614	-999.9	6	CB	CE1
_:28:_:GLU	VDW:SC_SC	_:47:_:PHE	3.993	-999.9	6	CD	CZ
_:30:_:ARG	VDW:SC_SC	_:47:_:PHE	3.271	-999.9	6	CZ	CE2
_:31:_:ILE	HBOND:MC_MC	_:48:_:ASN	3.458	39.968	17	O	N	_:48:_:ASN
_:31:_:ILE	VDW:MC_MC	_:48:_:ASN	3.827	-999.9	6	C	C
_:31:_:ILE	VDW:SC_SC	_:50:_:TYR	3.642	-999.9	6	CD1	CD1
_:32:_:ALA	HBOND:MC_MC	_:48:_:ASN	2.78	29.185	17	O	N	_:48:_:ASN
_:32:_:ALA	VDW:SC_SC	_:48:_:ASN	3.351	-999.9	6	CB	CB
_:34:_:LYS	VDW:SC_SC	_:48:_:ASN	3.504	-999.9	6	CG	ND2
_:38:_:THR	HBOND:MC_MC	_:44:_:THR	2.915	11.004	17	N	O	_:38:_:THR
_:38:_:THR	VDW:SC_SC	_:44:_:THR	3.582	-999.9	6	CB	CB
_:39:_:PRO	HBOND:MC_MC	_:43:_:LYS	2.678	27.879	17	O	N	_:43:_:LYS
_:39:_:PRO	HBOND:MC_MC	_:44:_:THR	3.362	46.123	17	O	N	_:44:_:THR
_:49:_:SER	VDW:SC_SC	_:52:_:CYS	3.15	-999.9	6	CB	SG
Epidermin
NodeId1	Interaction	NodeId2	Distance	Angle	Energy	Atom1	Atom2	Donor
_:1:_:MET	VDW:SC_SC	_:10:_:LEU	3.799	-999.9	6	CG	CD1
_:1:_:MET	HBOND:SC_MC	_:35:_:PHE	3.383	16.815	17	SD	N	_:35:_:PHE
_:1:_:MET	VDW:SC_MC	_:35:_:PHE	3.762	-999.9	6	SD	C
_:2:_:GLU	HBOND:MC_MC	_:7:_:LYS	3.302	28.545	17	O	N	_:7:_:LYS
_:2:_:GLU	VDW:SC_SC	_:7:_:LYS	3.456	-999.9	6	CB	CB
_:2:_:GLU	VDW:SC_SC	_:9:_:ASP	3.52	-999.9	6	CD	CB
_:3:_:ALA	VDW:SC_SC	_:35:_:PHE	3.588	-999.9	6	CB	CE1
_:4:_:VAL	VDW:SC_MC	_:32:_:ALA	3.963	-999.9	6	CG2	C
_:4:_:VAL	VDW:SC_SC	_:35:_:PHE	3.174	-999.9	6	CG2	CZ
_:8:_:ASN	VDW:SC_SC	_:11:_:PHE	3.616	-999.9	6	OD1	CB
_:8:_:ASN	VDW:MC_SC	_:12:_:ASN	3.603	-999.9	6	C	ND2
_:9:_:ASP	HBOND:MC_MC	_:12:_:ASN	3.138	49.924	17	O	N	_:12:_:ASN
_:9:_:ASP	HBOND:MC_MC	_:13:_:LEU	3.045	9.211	17	O	N	_:13:_:LEU
_:10:_:LEU	HBOND:MC_MC	_:13:_:LEU	3.078	59.317	17	O	N	_:13:_:LEU
_:10:_:LEU	VDW:MC_SC	_:13:_:LEU	3.971	-999.9	6	C	CB
_:10:_:LEU	HBOND:MC_MC	_:14:_:ASP	2.57	25.516	17	O	N	_:14:_:ASP
_:10:_:LEU	HBOND:MC_MC	_:15:_:VAL	3.401	16.062	17	O	N	_:15:_:VAL
_:10:_:LEU	VDW:SC_SC	_:15:_:VAL	4.037	-999.9	6	CD2	CG2
_:10:_:LEU	VDW:MC_SC	_:17:_:VAL	3.764	-999.9	6	C	CG2
_:10:_:LEU	VDW:SC_SC	_:20:_:LYS	3.881	-999.9	6	CD2	CE
_:10:_:LEU	VDW:SC_SC	_:35:_:PHE	3.324	-999.9	6	CD1	CD1
_:11:_:PHE	HBOND:MC_MC	_:14:_:ASP	3.331	47.659	17	O	N	_:14:_:ASP
_:13:_:LEU	VDW:SC_SC	_:50:_:TYR	3.262	-999.9	6	CD1	CE2
_:15:_:VAL	VDW:SC_SC	_:20:_:LYS	3.453	-999.9	6	CG1	CG
_:15:_:VAL	VDW:SC_SC	_:50:_:TYR	3.708	-999.9	6	CG2	CE2
_:16:_:LYS	IONIC:SC_SC	_:21:_:GLU	3.275	67.501	20	NZ	3.286,-12.483,7.834
_:16:_:LYS	VDW:SC_SC	_:21:_:GLU	3.704	-999.9	6	CE	CD
_:18:_:ASN	VDW:MC_SC	_:35:_:PHE	3.643	-999.9	6	C	CD2
_:20:_:LYS	HBOND:MC_SC	_:28:_:GLU	3.421	39.856	17	N	OE2	_:20:_:LYS
_:20:_:LYS	VDW:SC_SC	_:35:_:PHE	3.935	-999.9	6	CB	CB
_:20:_:LYS	VDW:SC_SC	_:37:_:CYS	3.947	-999.9	6	CB	SG
_:20:_:LYS	VDW:SC_SC	_:47:_:PHE	3.528	-999.9	6	CE	CD2
_:21:_:GLU	VDW:SC_SC	_:47:_:PHE	3.844	-999.9	6	CB	CE2
_:23:_:ASN	VDW:SC_SC	_:37:_:CYS	3.452	-999.9	6	ND2	CB
_:23:_:ASN	VDW:SC_SC	_:39:_:PRO	3.23	-999.9	6	ND2	CD
_:27:_:ALA	HBOND:MC_MC	_:38:_:THR	3.18	9.662	17	O	N	_:38:_:THR
_:27:_:ALA	VDW:SC_SC	_:38:_:THR	4.035	-999.9	6	CB	CB
_:27:_:ALA	VDW:SC_SC	_:39:_:PRO	3.624	-999.9	6	CB	CD
_:28:_:GLU	VDW:SC_SC	_:37:_:CYS	3.545	-999.9	6	CD	SG
_:29:_:PRO	HBOND:MC_MC	_:36:_:ILE	2.955	11.075	17	O	N	_:36:_:ILE
_:31:_:ILE	HBOND:MC_MC	_:34:_:LYS	2.743	9.841	17	O	N	_:34:_:LYS
_:36:_:ILE	VDW:SC_SC	_:41:_:CYS	3.912	-999.9	6	CG2	SG
_:37:_:CYS	HBOND:MC_MC	_:40:_:GLY	3.452	51.464	17	O	N	_:40:_:GLY
_:37:_:CYS	HBOND:MC_MC	_:41:_:CYS	3.131	15.712	17	O	N	_:41:_:CYS
_:37:_:CYS	VDW:MC_SC	_:41:_:CYS	3.952	-999.9	6	C	SG
_:39:_:PRO	HBOND:MC_MC	_:42:_:ALA	3.368	53.493	17	O	N	_:42:_:ALA
_:39:_:PRO	HBOND:MC_MC	_:43:_:LYS	2.925	13.575	17	O	N	_:43:_:LYS
_:40:_:GLY	HBOND:MC_MC	_:43:_:LYS	3.326	49.756	17	O	N	_:43:_:LYS
_:40:_:GLY	HBOND:MC_MC	_:44:_:THR	3.245	14.218	17	O	N	_:44:_:THR
_:41:_:CYS	VDW:SC_SC	_:47:_:PHE	4.011	-999.9	6	SG	CD1
_:46:_:SER	HBOND:MC_MC	_:49:_:SER	3.466	56.064	17	O	N	_:49:_:SER
_:46:_:SER	HBOND:MC_MC	_:50:_:TYR	2.95	16.3	17	O	N	_:50:_:TYR
_:47:_:PHE	HBOND:MC_MC	_:50:_:TYR	3.299	52.738	17	O	N	_:50:_:TYR
_:47:_:PHE	HBOND:MC_MC	_:51:_:CYS	2.997	16.35	17	O	N	_:51:_:CYS
_:47:_:PHE	VDW:MC_SC	_:51:_:CYS	4.104	-999.9	6	C	SG
_:48:_:ASN	HBOND:MC_MC	_:52:_:CYS	3.499	12.818	17	O	N	_:52:_:CYS
Epilancin
NodeId1	Interaction	NodeId2	Distance	Angle	Energy	Atom1	Atom2	Donor
_:1:_:MET	VDW:SC_SC	_:5:_:LEU	3.502	-999.9	6	SD	CD2
_:3:_:ASN	HBOND:MC_MC	_:6:_:PHE	3.109	51.102	17	O	N	_:6:_:PHE
_:3:_:ASN	HBOND:MC_MC	_:7:_:ASP	2.982	7.781	17	O	N	_:7:_:ASP
_:4:_:SER	HBOND:MC_MC	_:7:_:ASP	3.35	56.579	17	O	N	_:7:_:ASP
_:4:_:SER	HBOND:MC_MC	_:8:_:LEU	2.781	13.413	17	O	N	_:8:_:LEU
_:4:_:SER	VDW:MC_SC	_:8:_:LEU	4.003	-999.9	6	C	CG
_:5:_:LEU	HBOND:MC_MC	_:8:_:LEU	3.43	53.543	17	O	N	_:8:_:LEU
_:5:_:LEU	HBOND:MC_MC	_:9:_:ASN	3.017	13.491	17	O	N	_:9:_:ASN
_:5:_:LEU	VDW:SC_SC	_:9:_:ASN	3.783	-999.9	6	CD1	ND2
_:6:_:PHE	HBOND:MC_MC	_:9:_:ASN	3.345	52.043	17	O	N	_:9:_:ASN
_:6:_:PHE	HBOND:MC_MC	_:10:_:LEU	3	17.043	17	O	N	_:10:_:LEU
_:6:_:PHE	VDW:SC_SC	_:10:_:LEU	2.554	-999.9	6	CE2	CD1
_:6:_:PHE	VDW:SC_SC	_:51:_:ILE	3.169	-999.9	6	CE1	CD1
_:7:_:ASP	HBOND:MC_MC	_:10:_:LEU	3.22	53.475	17	O	N	_:10:_:LEU
_:7:_:ASP	HBOND:MC_MC	_:11:_:ASN	2.981	14.614	17	O	N	_:11:_:ASN
_:7:_:ASP	VDW:MC_SC	_:11:_:ASN	3.921	-999.9	6	C	ND2
_:8:_:LEU	HBOND:MC_MC	_:11:_:ASN	3.296	55.281	17	O	N	_:11:_:ASN
_:8:_:LEU	HBOND:MC_MC	_:12:_:LYS	2.672	20.539	17	O	N	_:12:_:LYS
_:9:_:ASN	HBOND:MC_MC	_:12:_:LYS	3.321	48.87	17	O	N	_:12:_:LYS
_:9:_:ASN	HBOND:MC_MC	_:13:_:GLY	3.285	16.1	17	O	N	_:13:_:GLY
_:10:_:LEU	HBOND:MC_MC	_:13:_:GLY	3.343	47.338	17	O	N	_:13:_:GLY
_:10:_:LEU	HBOND:MC_MC	_:14:_:VAL	3.365	13.286	17	O	N	_:14:_:VAL
_:10:_:LEU	VDW:SC_MC	_:44:_:THR	3.928	-999.9	6	CD1	C
_:10:_:LEU	VDW:SC_SC	_:49:_:CYS	3.88	-999.9	6	CD2	SG
_:11:_:ASN	HBOND:MC_MC	_:14:_:VAL	3.274	54.791	17	O	N	_:14:_:VAL
_:11:_:ASN	HBOND:MC_MC	_:15:_:GLU	2.836	18.46	17	O	N	_:15:_:GLU
_:12:_:LYS	HBOND:MC_MC	_:15:_:GLU	3.202	50.464	17	O	N	_:15:_:GLU
_:12:_:LYS	HBOND:MC_MC	_:16:_:THR	3.241	17.522	17	O	N	_:16:_:THR
_:13:_:GLY	HBOND:MC_MC	_:17:_:GLN	3.266	11.582	17	O	N	_:17:_:GLN
_:13:_:GLY	VDW:MC_SC	_:17:_:GLN	3.694	-999.9	6	C	NE2
_:14:_:VAL	HBOND:MC_MC	_:17:_:GLN	3.401	52.563	17	O	N	_:17:_:GLN
_:14:_:VAL	HBOND:MC_MC	_:18:_:LYS	3.388	20.588	17	O	N	_:18:_:LYS
_:15:_:GLU	IONIC:SC_SC	_:18:_:LYS	3.037	22.682	20	20.088,-1.911,7.502	NZ
_:15:_:GLU	HBOND:MC_MC	_:18:_:LYS	3.308	40.75	17	O	N	_:18:_:LYS
_:15:_:GLU	VDW:SC_SC	_:18:_:LYS	3.903	-999.9	6	CD	CE
_:16:_:THR	HBOND:MC_MC	_:19:_:SER	3.308	44.269	17	O	N	_:19:_:SER
_:16:_:THR	VDW:MC_SC	_:19:_:SER	3.918	-999.9	6	C	CB
_:17:_:GLN	HBOND:MC_MC	_:20:_:ASP	3.345	53.31	17	O	N	_:20:_:ASP
_:17:_:GLN	HBOND:MC_MC	_:21:_:LEU	2.749	15.11	17	O	N	_:21:_:LEU
_:17:_:GLN	VDW:MC_SC	_:21:_:LEU	4.036	-999.9	6	C	CG
_:18:_:LYS	HBOND:MC_MC	_:21:_:LEU	3.142	54.002	17	O	N	_:21:_:LEU
_:18:_:LYS	HBOND:MC_MC	_:22:_:SER	2.874	28.267	17	O	N	_:22:_:SER
_:19:_:SER	HBOND:MC_MC	_:22:_:SER	3.361	43.491	17	O	N	_:22:_:SER
_:19:_:SER	VDW:MC_SC	_:22:_:SER	3.842	-999.9	6	C	CB
_:20:_:ASP	HBOND:MC_MC	_:24:_:GLN	3.478	17.732	17	O	N	_:24:_:GLN
_:21:_:LEU	VDW:SC_SC	_:29:_:LEU	3.745	-999.9	6	CD2	CD2
_:26:_:ALA	VDW:SC_SC	_:29:_:LEU	3.57	-999.9	6	CB	CB
_:26:_:ALA	HBOND:MC_MC	_:30:_:LYS	2.941	22.814	17	O	N	_:30:_:LYS
_:26:_:ALA	VDW:MC_SC	_:30:_:LYS	4.026	-999.9	6	C	CG
_:27:_:SER	HBOND:MC_MC	_:30:_:LYS	3.102	55.192	17	O	N	_:30:_:LYS
_:27:_:SER	VDW:MC_SC	_:30:_:LYS	3.977	-999.9	6	C	CB
_:27:_:SER	HBOND:MC_MC	_:31:_:THR	2.821	16.19	17	O	N	_:31:_:THR
_:28:_:VAL	HBOND:MC_MC	_:31:_:THR	3.329	53.188	17	O	N	_:31:_:THR
_:28:_:VAL	HBOND:MC_MC	_:32:_:SER	3.018	10.219	17	O	N	_:32:_:SER
_:29:_:LEU	HBOND:MC_MC	_:32:_:SER	3.413	55.179	17	O	N	_:32:_:SER
_:29:_:LEU	HBOND:MC_MC	_:33:_:ILE	2.741	12.713	17	O	N	_:33:_:ILE
_:29:_:LEU	VDW:SC_SC	_:33:_:ILE	3.555	-999.9	6	CD1	CD1
_:30:_:LYS	HBOND:MC_MC	_:33:_:ILE	3.249	61.241	17	O	N	_:33:_:ILE
_:33:_:ILE	VDW:SC_SC	_:39:_:TYR	3.569	-999.9	6	CG2	CE2
_:34:_:LYS	VDW:MC_SC	_:39:_:TYR	4.012	-999.9	6	C	CD2
_:36:_:SER	HBOND:SC_MC	_:39:_:TYR	3.098	25.111	17	OG	N	_:39:_:TYR
_:37:_:LYS	HBOND:MC_MC	_:40:_:CYS	3.046	55.537	17	O	N	_:40:_:CYS
_:37:_:LYS	HBOND:MC_MC	_:41:_:LYS	2.792	14.309	17	O	N	_:41:_:LYS
_:38:_:LYS	HBOND:MC_MC	_:41:_:LYS	3.115	56.098	17	O	N	_:41:_:LYS
_:38:_:LYS	HBOND:MC_MC	_:42:_:GLY	2.704	14.754	17	O	N	_:42:_:GLY
_:39:_:TYR	HBOND:MC_MC	_:42:_:GLY	3.175	52.507	17	O	N	_:42:_:GLY
_:39:_:TYR	HBOND:MC_MC	_:43:_:VAL	2.977	16.926	17	O	N	_:43:_:VAL
_:39:_:TYR	VDW:SC_SC	_:43:_:VAL	3.764	-999.9	6	CE2	CG2
_:40:_:CYS	HBOND:MC_MC	_:43:_:VAL	3.035	55.257	17	O	N	_:43:_:VAL
_:40:_:CYS	HBOND:MC_MC	_:44:_:THR	2.73	14.335	17	O	N	_:44:_:THR
_:40:_:CYS	VDW:SC_SC	_:44:_:THR	4.023	-999.9	6	SG	CG2
_:41:_:LYS	HBOND:MC_MC	_:44:_:THR	3.244	56.842	17	O	N	_:44:_:THR
_:41:_:LYS	HBOND:MC_MC	_:45:_:LEU	2.807	9.426	17	O	N	_:45:_:LEU
_:41:_:LYS	VDW:SC_SC	_:45:_:LEU	3.517	-999.9	6	CE	CD1
_:42:_:GLY	HBOND:MC_MC	_:45:_:LEU	3.481	56.46	17	O	N	_:45:_:LEU
_:42:_:GLY	HBOND:MC_MC	_:46:_:THR	2.67	17.877	17	O	N	_:46:_:THR
_:47:_:CYS	VDW:SC_SC	_:51:_:ILE	3.4	-999.9	6	SG	CG1
Epilancin15x
NodeId1	Interaction	NodeId2	Distance	Angle	Energy	Atom1	Atom2	Donor
_:1:_:SER	HBOND:MC_MC	_:4:_:ILE	3.098	56.828	17	O	N	_:4:_:ILE
_:1:_:SER	VDW:SC_SC	_:4:_:ILE	3.516	-999.9	6	CB	CD1
_:1:_:SER	HBOND:MC_MC	_:5:_:VAL	2.729	13.519	17	O	N	_:5:_:VAL
_:2:_:ALA	HBOND:MC_MC	_:5:_:VAL	3.18	60.465	17	O	N	_:5:_:VAL
_:2:_:ALA	HBOND:MC_MC	_:6:_:LYS	2.485	20.621	17	O	N	_:6:_:LYS
_:2:_:ALA	VDW:MC_SC	_:6:_:LYS	3.976	-999.9	6	C	CB
_:3:_:SER	HBOND:MC_MC	_:6:_:LYS	3.215	55.01	17	O	N	_:6:_:LYS
_:3:_:SER	VDW:MC_SC	_:6:_:LYS	3.899	-999.9	6	C	CB
_:3:_:SER	HBOND:MC_MC	_:7:_:THR	2.858	16.917	17	O	N	_:7:_:THR
_:4:_:ILE	HBOND:MC_MC	_:7:_:THR	3.42	49.771	17	O	N	_:7:_:THR
_:4:_:ILE	HBOND:MC_MC	_:8:_:THR	3.209	13.664	17	O	N	_:8:_:THR
_:5:_:VAL	HBOND:MC_MC	_:8:_:THR	3.112	54.542	17	O	N	_:8:_:THR
_:5:_:VAL	HBOND:MC_MC	_:9:_:ILE	2.916	13.642	17	O	N	_:9:_:ILE
_:6:_:LYS	HBOND:MC_MC	_:9:_:ILE	3.277	56.098	17	O	N	_:9:_:ILE
_:6:_:LYS	HBOND:MC_MC	_:10:_:LYS	2.818	16.117	17	O	N	_:10:_:LYS
_:7:_:THR	HBOND:MC_MC	_:10:_:LYS	3.16	54.58	17	O	N	_:10:_:LYS
_:7:_:THR	VDW:MC_SC	_:10:_:LYS	3.829	-999.9	6	C	CB
_:7:_:THR	HBOND:MC_MC	_:11:_:ALA	3.014	17.943	17	O	N	_:11:_:ALA
_:8:_:THR	HBOND:MC_MC	_:11:_:ALA	3.436	50.556	17	O	N	_:11:_:ALA
_:8:_:THR	HBOND:MC_MC	_:12:_:SER	3.059	9.223	17	O	N	_:12:_:SER
_:9:_:ILE	HBOND:MC_MC	_:12:_:SER	3.271	59.184	17	O	N	_:12:_:SER
_:9:_:ILE	HBOND:MC_MC	_:13:_:LYS	2.593	16.32	17	O	N	_:13:_:LYS
_:10:_:LYS	HBOND:MC_MC	_:13:_:LYS	3.351	56.023	17	O	N	_:13:_:LYS
_:10:_:LYS	HBOND:MC_MC	_:14:_:LYS	2.778	14.099	17	O	N	_:14:_:LYS
_:11:_:ALA	HBOND:MC_MC	_:14:_:LYS	3.373	55.107	17	O	N	_:14:_:LYS
_:11:_:ALA	HBOND:MC_MC	_:15:_:LEU	3.035	17.244	17	O	N	_:15:_:LEU
_:12:_:SER	HBOND:MC_MC	_:15:_:LEU	3.337	50.846	17	O	N	_:15:_:LEU
_:12:_:SER	HBOND:MC_MC	_:16:_:CYS	3.13	17.162	17	O	N	_:16:_:CYS
_:13:_:LYS	HBOND:MC_MC	_:16:_:CYS	3.298	48.421	17	O	N	_:16:_:CYS
_:13:_:LYS	HBOND:MC_MC	_:17:_:ARG	3.478	8.727	17	O	N	_:17:_:ARG
_:14:_:LYS	HBOND:MC_MC	_:18:_:GLY	3.046	17.446	17	O	N	_:18:_:GLY
_:15:_:LEU	HBOND:MC_MC	_:18:_:GLY	3.141	56.208	17	O	N	_:18:_:GLY
_:15:_:LEU	HBOND:MC_MC	_:19:_:PHE	2.462	24.145	17	O	N	_:19:_:PHE
_:15:_:LEU	VDW:MC_SC	_:19:_:PHE	3.888	-999.9	6	C	CB
_:16:_:CYS	HBOND:MC_MC	_:19:_:PHE	3.241	52.857	17	O	N	_:19:_:PHE
_:16:_:CYS	VDW:MC_SC	_:19:_:PHE	3.681	-999.9	6	C	CB
_:16:_:CYS	HBOND:MC_MC	_:20:_:THR	2.961	20.503	17	O	N	_:20:_:THR
_:16:_:CYS	VDW:SC_SC	_:23:_:CYS	3.895	-999.9	6	CB	SG
_:17:_:ARG	HBOND:MC_MC	_:20:_:THR	2.82	58.411	17	O	N	_:20:_:THR
_:25:_:CYS	HBOND:MC_MC	_:28:_:THR	3.202	41.677	17	O	N	_:28:_:THR
_:25:_:CYS	VDW:MC_SC	_:28:_:THR	3.85	-999.9	6	C	CB
_:25:_:CYS	HBOND:MC_MC	_:29:_:GLY	3.144	20.905	17	O	N	_:29:_:GLY
_:26:_:HIS	HBOND:MC_MC	_:29:_:GLY	3.344	53.736	17	O	N	_:29:_:GLY
_:26:_:HIS	HBOND:MC_MC	_:30:_:LYS	2.82	16.018	17	O	N	_:30:_:LYS
_:26:_:HIS	VDW:SC_SC	_:30:_:LYS	3.507	-999.9	6	CE1	CD
_:27:_:PHE	VDW:MC_MC	_:30:_:LYS	3.795	-999.9	6	C	C
Gallidermin
NodeId1	Interaction	NodeId2	Distance	Angle	Energy	Atom1	Atom2	Donor
_:1:_:MET	VDW:SC_SC	_:4:_:VAL	3.37	-999.9	6	CG	CG2
_:1:_:MET	VDW:SC_SC	_:15:_:VAL	3.203	-999.9	6	SD	CG1
_:1:_:MET	VDW:SC_SC	_:35:_:PHE	3.804	-999.9	6	CE	CB
_:2:_:GLU	HBOND:MC_MC	_:5:_:LYS	3.096	52.487	17	O	N	_:5:_:LYS
_:2:_:GLU	HBOND:MC_MC	_:6:_:GLU	2.949	16.829	17	O	N	_:6:_:GLU
_:2:_:GLU	HBOND:MC_MC	_:33:_:SER	3.372	31.202	17	N	O	_:2:_:GLU
_:2:_:GLU	VDW:SC_MC	_:33:_:SER	4.035	-999.9	6	CG	C
_:2:_:GLU	VDW:SC_SC	_:34:_:LYS	4.005	-999.9	6	CD	CG
_:3:_:ALA	HBOND:MC_MC	_:6:_:GLU	3.333	45.356	17	O	N	_:6:_:GLU
_:3:_:ALA	HBOND:MC_MC	_:8:_:ASN	3.496	7.693	17	O	N	_:8:_:ASN
_:3:_:ALA	VDW:SC_SC	_:11:_:PHE	3.327	-999.9	6	CB	CD2
_:4:_:VAL	VDW:SC_SC	_:12:_:ASP	3.621	-999.9	6	CG2	CG
_:8:_:ASN	HBOND:MC_MC	_:11:_:PHE	3.44	53.729	17	O	N	_:11:_:PHE
_:8:_:ASN	HBOND:MC_MC	_:12:_:ASP	3.074	12.059	17	O	N	_:12:_:ASP
_:9:_:GLU	HBOND:MC_MC	_:12:_:ASP	3.38	57.652	17	O	N	_:12:_:ASP
_:9:_:GLU	HBOND:MC_MC	_:13:_:LEU	3.041	11.692	17	O	N	_:13:_:LEU
_:10:_:LEU	HBOND:MC_MC	_:13:_:LEU	3.269	53.148	17	O	N	_:13:_:LEU
_:10:_:LEU	HBOND:MC_MC	_:14:_:ASP	3.061	12.926	17	O	N	_:14:_:ASP
_:11:_:PHE	HBOND:MC_MC	_:14:_:ASP	3.33	53.587	17	O	N	_:14:_:ASP
_:11:_:PHE	HBOND:MC_MC	_:15:_:VAL	2.882	19.519	17	O	N	_:15:_:VAL
_:11:_:PHE	VDW:SC_SC	_:15:_:VAL	3.409	-999.9	6	CE1	CG2
_:11:_:PHE	PIPISTACK:SC_SC	_:35:_:PHE	4.916	57.89	9.4	7.134,-2.241,5.569	3.218,-5.049,4.591
_:11:_:PHE	VDW:SC_SC	_:35:_:PHE	3.603	-999.9	6	CZ	CG
_:11:_:PHE	PIPISTACK:SC_SC	_:50:_:TYR	5.205	59.531	9.4	7.134,-2.241,5.569	8.823,-5.388,9.356
_:11:_:PHE	VDW:SC_SC	_:50:_:TYR	3.521	-999.9	6	CD1	CE1
_:11:_:PHE	VDW:SC_SC	_:52:_:CYS	3.71	-999.9	6	CZ	SG
_:12:_:ASP	HBOND:MC_MC	_:15:_:VAL	3.246	57.639	17	O	N	_:15:_:VAL
_:12:_:ASP	VDW:MC_SC	_:15:_:VAL	3.884	-999.9	6	C	CB
_:12:_:ASP	IONIC:SC_SC	_:16:_:LYS	3.996	49.778	20	9.562,-2.408,-1.970	NZ	_:16:_:LYS
_:12:_:ASP	HBOND:MC_MC	_:16:_:LYS	2.811	17.604	17	O	N	_:16:_:LYS
_:12:_:ASP	VDW:SC_SC	_:16:_:LYS	3.596	-999.9	6	CG	CE
_:13:_:LEU	HBOND:MC_MC	_:16:_:LYS	3.461	51.428	17	O	N	_:16:_:LYS
_:13:_:LEU	HBOND:MC_MC	_:17:_:VAL	3.156	13.426	17	O	N	_:17:_:VAL
_:14:_:ASP	HBOND:MC_MC	_:17:_:VAL	3.075	52.372	17	O	N	_:17:_:VAL
_:14:_:ASP	VDW:MC_SC	_:17:_:VAL	3.989	-999.9	6	C	CB
_:14:_:ASP	HBOND:MC_MC	_:18:_:ASN	3.03	17.37	17	O	N	_:18:_:ASN
_:14:_:ASP	VDW:MC_SC	_:18:_:ASN	3.649	-999.9	6	C	ND2
_:15:_:VAL	HBOND:MC_MC	_:18:_:ASN	3.139	52.918	17	O	N	_:18:_:ASN
_:15:_:VAL	HBOND:MC_MC	_:19:_:ALA	3.083	17.027	17	O	N	_:19:_:ALA
_:15:_:VAL	VDW:SC_SC	_:35:_:PHE	3	-999.9	6	CG2	CE1
_:16:_:LYS	HBOND:MC_MC	_:19:_:ALA	3.131	52.419	17	O	N	_:19:_:ALA
_:16:_:LYS	HBOND:MC_MC	_:20:_:LYS	2.943	16.125	17	O	N	_:20:_:LYS
_:17:_:VAL	HBOND:MC_MC	_:20:_:LYS	3.124	54.624	17	O	N	_:20:_:LYS
_:17:_:VAL	VDW:MC_SC	_:20:_:LYS	3.948	-999.9	6	C	CB
_:17:_:VAL	HBOND:MC_MC	_:21:_:GLU	2.919	21.736	17	O	N	_:21:_:GLU
_:17:_:VAL	VDW:SC_SC	_:21:_:GLU	3.924	-999.9	6	CG1	CD
_:18:_:ASN	HBOND:MC_MC	_:21:_:GLU	3.154	51.662	17	O	N	_:21:_:GLU
_:18:_:ASN	HBOND:MC_MC	_:22:_:SER	2.89	34.279	17	O	N	_:22:_:SER
_:18:_:ASN	VDW:SC_SC	_:23:_:ASN	3.118	-999.9	6	CB	ND2
_:18:_:ASN	VDW:SC_SC	_:35:_:PHE	3.539	-999.9	6	ND2	CZ
_:23:_:ASN	VDW:SC_MC	_:37:_:CYS	3.93	-999.9	6	ND2	C
_:23:_:ASN	VDW:SC_SC	_:39:_:PRO	3.095	-999.9	6	OD1	CD
_:26:_:GLY	VDW:MC_SC	_:42:_:ALA	3.708	-999.9	6	C	CB
_:28:_:GLU	HBOND:MC_MC	_:31:_:ILE	2.601	49.194	17	O	N	_:31:_:ILE
_:28:_:GLU	VDW:SC_SC	_:31:_:ILE	3.574	-999.9	6	CB	CD1
_:28:_:GLU	HBOND:MC_MC	_:32:_:ALA	2.874	16.304	17	O	N	_:32:_:ALA
_:30:_:ARG	HBOND:MC_MC	_:33:_:SER	3.482	51.819	17	O	N	_:33:_:SER
_:30:_:ARG	HBOND:MC_MC	_:34:_:LYS	2.996	12.03	17	O	N	_:34:_:LYS
_:30:_:ARG	VDW:SC_SC	_:47:_:PHE	3.244	-999.9	6	CB	CZ
_:31:_:ILE	HBOND:MC_MC	_:34:_:LYS	3.274	58.604	17	O	N	_:34:_:LYS
_:31:_:ILE	VDW:SC_SC	_:37:_:CYS	3.466	-999.9	6	CG2	SG
_:31:_:ILE	VDW:SC_MC	_:42:_:ALA	3.893	-999.9	6	CD1	C
_:31:_:ILE	VDW:SC_MC	_:45:_:GLY	3.854	-999.9	6	CD1	C
_:31:_:ILE	VDW:SC_MC	_:52:_:CYS	3.888	-999.9	6	CG2	C
_:34:_:LYS	VDW:SC_SC	_:47:_:PHE	3.783	-999.9	6	CD	CE2
_:34:_:LYS	VDW:SC_SC	_:52:_:CYS	3.554	-999.9	6	CB	SG
_:35:_:PHE	VDW:SC_MC	_:51:_:CYS	3.9	-999.9	6	CD2	C
_:35:_:PHE	VDW:SC_SC	_:52:_:CYS	3.35	-999.9	6	CB	SG
_:38:_:THR	HBOND:MC_MC	_:41:_:CYS	2.872	54.653	17	O	N	_:41:_:CYS
_:38:_:THR	VDW:SC_SC	_:41:_:CYS	3.538	-999.9	6	CG2	SG
_:38:_:THR	HBOND:MC_MC	_:42:_:ALA	2.672	19.87	17	O	N	_:42:_:ALA
_:39:_:PRO	HBOND:MC_MC	_:42:_:ALA	3.385	50.241	17	O	N	_:42:_:ALA
_:39:_:PRO	HBOND:MC_MC	_:43:_:LYS	3.275	9.833	17	O	N	_:43:_:LYS
_:40:_:GLY	HBOND:MC_MC	_:43:_:LYS	3.475	50.567	17	O	N	_:43:_:LYS
_:40:_:GLY	HBOND:MC_MC	_:44:_:THR	3.142	13.028	17	O	N	_:44:_:THR
_:40:_:GLY	VDW:MC_SC	_:44:_:THR	4.026	-999.9	6	C	CG2
_:41:_:CYS	HBOND:MC_MC	_:44:_:THR	3.338	56.046	17	O	N	_:44:_:THR
_:41:_:CYS	HBOND:MC_MC	_:45:_:GLY	2.59	19.009	17	O	N	_:45:_:GLY
_:41:_:CYS	HBOND:MC_MC	_:46:_:SER	3.406	25.67	17	O	N	_:46:_:SER
_:41:_:CYS	SSBOND:SC_SC	_:51:_:CYS	2.004	107.191	167	SG	SG
_:41:_:CYS	VDW:SC_SC	_:51:_:CYS	2.286	-999.9	6	SG	CB
_:42:_:ALA	HBOND:MC_MC	_:45:_:GLY	3.446	51.724	17	O	N	_:45:_:GLY
_:49:_:SER	HBOND:MC_MC	_:52:_:CYS	2.945	15.228	17	O	N	_:52:_:CYS
Lacticin481
NodeId1	Interaction	NodeId2	Distance	Angle	Energy	Atom1	Atom2	Donor
_:1:_:MET	HBOND:MC_MC	_:4:_:GLN	3.036	55.644	17	O	N	_:4:_:GLN
_:1:_:MET	VDW:SC_SC	_:4:_:GLN	3.199	-999.9	6	CE	OE1
_:1:_:MET	HBOND:MC_MC	_:5:_:ASN	2.694	16.784	17	O	N	_:5:_:ASN
_:1:_:MET	VDW:MC_SC	_:5:_:ASN	3.894	-999.9	6	C	ND2
_:2:_:LYS	HBOND:MC_MC	_:5:_:ASN	3.098	54.303	17	O	N	_:5:_:ASN
_:2:_:LYS	VDW:MC_SC	_:5:_:ASN	3.986	-999.9	6	C	CB
_:2:_:LYS	HBOND:MC_MC	_:6:_:SER	2.96	13.341	17	O	N	_:6:_:SER
_:3:_:GLU	HBOND:MC_MC	_:6:_:SER	3.256	59.179	17	O	N	_:6:_:SER
_:3:_:GLU	HBOND:MC_MC	_:7:_:PHE	2.72	12.725	17	O	N	_:7:_:PHE
_:4:_:GLN	HBOND:MC_MC	_:7:_:PHE	3.156	56	17	O	N	_:7:_:PHE
_:4:_:GLN	HBOND:MC_MC	_:8:_:ASN	2.694	15.418	17	O	N	_:8:_:ASN
_:4:_:GLN	VDW:MC_SC	_:8:_:ASN	3.806	-999.9	6	C	ND2
_:5:_:ASN	HBOND:MC_MC	_:8:_:ASN	3.049	56.617	17	O	N	_:8:_:ASN
_:5:_:ASN	VDW:MC_SC	_:8:_:ASN	3.843	-999.9	6	C	CB
_:5:_:ASN	HBOND:MC_MC	_:9:_:LEU	2.775	16.802	17	O	N	_:9:_:LEU
_:6:_:SER	HBOND:MC_MC	_:9:_:LEU	3.068	60.458	17	O	N	_:9:_:LEU
_:6:_:SER	VDW:MC_SC	_:9:_:LEU	3.923	-999.9	6	C	CB
_:6:_:SER	HBOND:MC_MC	_:10:_:LEU	2.589	14.209	17	O	N	_:10:_:LEU
_:7:_:PHE	HBOND:MC_MC	_:10:_:LEU	3.192	57.001	17	O	N	_:10:_:LEU
_:7:_:PHE	HBOND:MC_MC	_:11:_:GLN	2.697	13.484	17	O	N	_:11:_:GLN
_:8:_:ASN	HBOND:MC_MC	_:11:_:GLN	3.233	58.923	17	O	N	_:11:_:GLN
_:8:_:ASN	VDW:MC_SC	_:11:_:GLN	3.883	-999.9	6	C	CB
_:8:_:ASN	HBOND:MC_MC	_:12:_:GLU	2.687	19.114	17	O	N	_:12:_:GLU
_:9:_:LEU	HBOND:MC_MC	_:12:_:GLU	3.104	57.86	17	O	N	_:12:_:GLU
_:9:_:LEU	VDW:SC_SC	_:12:_:GLU	3.942	-999.9	6	CD2	CD
_:9:_:LEU	HBOND:MC_MC	_:13:_:VAL	2.669	13.685	17	O	N	_:13:_:VAL
_:10:_:LEU	HBOND:MC_MC	_:13:_:VAL	3.27	55.995	17	O	N	_:13:_:VAL
_:10:_:LEU	HBOND:MC_MC	_:14:_:THR	2.712	13.4	17	O	N	_:14:_:THR
_:11:_:GLN	HBOND:MC_MC	_:14:_:THR	3.349	58.589	17	O	N	_:14:_:THR
_:11:_:GLN	HBOND:MC_MC	_:15:_:GLU	2.62	16.09	17	O	N	_:15:_:GLU
_:11:_:GLN	VDW:MC_SC	_:15:_:GLU	4	-999.9	6	C	CG
_:12:_:GLU	HBOND:MC_MC	_:15:_:GLU	3.239	54.245	17	O	N	_:15:_:GLU
_:12:_:GLU	HBOND:MC_MC	_:16:_:SER	2.852	14.882	17	O	N	_:16:_:SER
_:13:_:VAL	HBOND:MC_MC	_:16:_:SER	3.224	56.218	17	O	N	_:16:_:SER
_:13:_:VAL	VDW:MC_SC	_:16:_:SER	3.983	-999.9	6	C	CB
_:13:_:VAL	HBOND:MC_MC	_:17:_:GLU	2.909	15.669	17	O	N	_:17:_:GLU
_:14:_:THR	HBOND:MC_MC	_:17:_:GLU	3.226	56.422	17	O	N	_:17:_:GLU
_:14:_:THR	HBOND:MC_MC	_:18:_:LEU	2.675	15.352	17	O	N	_:18:_:LEU
_:14:_:THR	VDW:MC_SC	_:18:_:LEU	3.993	-999.9	6	C	CG
_:15:_:GLU	HBOND:MC_MC	_:18:_:LEU	3.073	56.481	17	O	N	_:18:_:LEU
_:15:_:GLU	VDW:MC_SC	_:18:_:LEU	3.848	-999.9	6	C	CB
_:15:_:GLU	HBOND:MC_MC	_:19:_:ASP	2.826	20.879	17	O	N	_:19:_:ASP
_:16:_:SER	HBOND:MC_MC	_:19:_:ASP	3.261	49.954	17	O	N	_:19:_:ASP
_:16:_:SER	HBOND:MC_MC	_:20:_:LEU	3.213	12.475	17	O	N	_:20:_:LEU
_:17:_:GLU	HBOND:MC_MC	_:20:_:LEU	3.215	54.87	17	O	N	_:20:_:LEU
_:17:_:GLU	HBOND:MC_MC	_:21:_:ILE	2.8	19.169	17	O	N	_:21:_:ILE
_:17:_:GLU	VDW:MC_SC	_:21:_:ILE	4.011	-999.9	6	C	CG1
_:18:_:LEU	HBOND:MC_MC	_:21:_:ILE	3.343	54.775	17	O	N	_:21:_:ILE
_:18:_:LEU	HBOND:MC_MC	_:22:_:LEU	3.005	10.705	17	O	N	_:22:_:LEU
_:19:_:ASP	HBOND:MC_MC	_:23:_:GLY	3.034	15.789	17	O	N	_:23:_:GLY
_:20:_:LEU	HBOND:MC_MC	_:23:_:GLY	3.156	56.738	17	O	N	_:23:_:GLY
_:20:_:LEU	HBOND:MC_MC	_:24:_:ALA	2.794	16.493	17	O	N	_:24:_:ALA
_:21:_:ILE	HBOND:MC_MC	_:24:_:ALA	3.369	52.081	17	O	N	_:24:_:ALA
_:21:_:ILE	HBOND:MC_MC	_:25:_:LYS	3.248	12.132	17	O	N	_:25:_:LYS
_:22:_:LEU	HBOND:MC_MC	_:25:_:LYS	3.483	49.618	17	O	N	_:25:_:LYS
_:22:_:LEU	HBOND:MC_MC	_:26:_:GLY	3.015	19.952	17	O	N	_:26:_:GLY
_:22:_:LEU	VDW:SC_SC	_:31:_:ILE	3.621	-999.9	6	CD2	CD1
_:22:_:LEU	VDW:SC_MC	_:48:_:THR	3.834	-999.9	6	CD1	C
_:23:_:GLY	HBOND:MC_MC	_:26:_:GLY	2.92	56.024	17	O	N	_:26:_:GLY
_:28:_:SER	VDW:SC_SC	_:49:_:CYS	3.414	-999.9	6	CB	SG
_:30:_:VAL	VDW:SC_SC	_:47:_:PHE	3.662	-999.9	6	CG1	CB
_:31:_:ILE	HBOND:MC_MC	_:46:_:VAL	2.924	11.942	17	N	O	_:31:_:ILE
_:32:_:HIS	PIPISTACK:SC_SC	_:45:_:PHE	5.268	88.213	9.4	17.098,5.875,-26.857	13.392,2.132,-26.920
_:32:_:HIS	VDW:SC_SC	_:45:_:PHE	3.687	-999.9	6	CE1	CD2
_:33:_:THR	HBOND:MC_MC	_:44:_:GLN	2.962	10.002	17	N	O	_:33:_:THR
_:33:_:THR	VDW:SC_SC	_:44:_:GLN	3.754	-999.9	6	CG2	CB
_:34:_:ILE	VDW:SC_SC	_:43:_:TRP	3.533	-999.9	6	CD1	CZ3
_:35:_:SER	HBOND:MC_MC	_:42:_:SER	2.853	12.474	17	O	N	_:42:_:SER
_:36:_:HIS	VDW:SC_SC	_:41:_:ASN	3.11	-999.9	6	CB	OD1
_:37:_:GLU	HBOND:MC_MC	_:40:_:MET	3.015	13.777	17	N	O	_:37:_:GLU
_:47:_:PHE	VDW:SC_SC	_:51:_:SER	3.32	-999.9	6	CD1	CB
_:48:_:THR	VDW:SC_SC	_:51:_:SER	3.863	-999.9	6	CG2	CB
Lacticin3147A1
NodeId1	Interaction	NodeId2	Distance	Angle	Energy	Atom1	Atom2	Donor
_:1:_:MET	VDW:SC_SC	_:5:_:GLU	3.968	-999.9	6	SD	CB
_:1:_:MET	VDW:SC_SC	_:6:_:ILE	4.114	-999.9	6	SD	CB
_:1:_:MET	VDW:SC_SC	_:17:_:VAL	3.552	-999.9	6	CB	CG1
_:1:_:MET	HBOND:MC_MC	_:18:_:SER	3.252	36.424	17	N	O	_:1:_:MET
_:1:_:MET	VDW:SC_SC	_:22:_:PHE	3.593	-999.9	6	CG	CD1
_:2:_:ASN	HBOND:MC_SC	_:5:_:GLU	3.315	36.509	17	N	OE1	_:2:_:ASN
_:2:_:ASN	VDW:SC_SC	_:5:_:GLU	3.511	-999.9	6	ND2	CD
_:2:_:ASN	HBOND:MC_MC	_:6:_:ILE	3.399	6.808	17	O	N	_:6:_:ILE
_:2:_:ASN	VDW:MC_SC	_:22:_:PHE	3.619	-999.9	6	C	CE1
_:3:_:LYS	HBOND:MC_MC	_:7:_:GLU	3.038	14.374	17	O	N	_:7:_:GLU
_:3:_:LYS	VDW:SC_SC	_:22:_:PHE	3.802	-999.9	6	CG	CE1
_:4:_:ASN	HBOND:MC_MC	_:7:_:GLU	3.284	55.307	17	O	N	_:7:_:GLU
_:4:_:ASN	HBOND:MC_MC	_:8:_:THR	2.635	18.682	17	O	N	_:8:_:THR
_:5:_:GLU	HBOND:MC_MC	_:8:_:THR	3.104	56.424	17	O	N	_:8:_:THR
_:5:_:GLU	VDW:MC_SC	_:8:_:THR	3.979	-999.9	6	C	CB
_:5:_:GLU	HBOND:MC_MC	_:9:_:GLN	3.131	28.462	17	O	N	_:9:_:GLN
_:5:_:GLU	VDW:MC_SC	_:9:_:GLN	3.447	-999.9	6	C	NE2
_:6:_:ILE	VDW:SC_SC	_:12:_:THR	3.329	-999.9	6	CG1	CG2
_:6:_:ILE	VDW:SC_SC	_:22:_:PHE	3.032	-999.9	6	CD1	CE2
_:6:_:ILE	VDW:SC_SC	_:41:_:TRP	3.51	-999.9	6	CG2	CZ2
_:7:_:GLU	VDW:SC_SC	_:41:_:TRP	3.979	-999.9	6	CG	CZ2
_:9:_:GLN	VDW:SC_SC	_:12:_:THR	3.565	-999.9	6	CB	CB
_:10:_:PRO	HBOND:MC_MC	_:38:_:SER	2.905	23.139	17	O	N	_:38:_:SER
_:11:_:VAL	VDW:SC_SC	_:37:_:LEU	3.546	-999.9	6	CG2	CD2
_:11:_:VAL	VDW:SC_SC	_:55:_:MET	3.499	-999.9	6	CG1	CE
_:11:_:VAL	VDW:SC_SC	_:58:_:CYS	3.042	-999.9	6	CG1	SG
_:12:_:THR	VDW:MC_SC	_:35:_:PHE	3.599	-999.9	6	C	CD2
_:12:_:THR	HBOND:MC_MC	_:36:_:SER	2.927	9.824	17	O	N	_:36:_:SER
_:12:_:THR	VDW:SC_SC	_:36:_:SER	3.614	-999.9	6	CG2	CB
_:13:_:TRP	PIPISTACK:SC_SC	_:35:_:PHE	5.777	53.245	9.4	7.372,-10.913,0.057	8.792,-10.562,-5.532
_:13:_:TRP	VDW:SC_SC	_:35:_:PHE	3.238	-999.9	6	CB	CZ
_:13:_:TRP	VDW:SC_SC	_:55:_:MET	3.671	-999.9	6	CZ3	CE
_:14:_:LEU	VDW:SC_SC	_:22:_:PHE	3.923	-999.9	6	CD1	CD2
_:14:_:LEU	VDW:SC_SC	_:26:_:VAL	3.586	-999.9	6	CD1	CG2
_:14:_:LEU	HBOND:MC_MC	_:34:_:THR	2.935	11.808	17	N	O	_:14:_:LEU
_:15:_:GLU	VDW:SC_SC	_:33:_:ASN	3.077	-999.9	6	CD	OD1
_:15:_:GLU	VDW:SC_SC	_:49:_:THR	3.763	-999.9	6	CD	CG2
_:19:_:ASP	HBOND:MC_MC	_:22:_:PHE	3.179	59.694	17	O	N	_:22:_:PHE
_:19:_:ASP	HBOND:MC_MC	_:23:_:ASP	2.496	20.059	17	O	N	_:23:_:ASP
_:20:_:GLN	HBOND:MC_MC	_:23:_:ASP	3.414	52.325	17	O	N	_:23:_:ASP
_:20:_:GLN	HBOND:MC_MC	_:24:_:GLU	2.952	6.254	17	O	N	_:24:_:GLU
_:21:_:ASN	HBOND:MC_MC	_:25:_:ASP	3.162	22.601	17	O	N	_:25:_:ASP
_:22:_:PHE	HBOND:MC_MC	_:26:_:VAL	3.492	45.169	17	O	N	_:26:_:VAL
_:22:_:PHE	VDW:SC_SC	_:26:_:VAL	3.723	-999.9	6	CD2	CG2
_:22:_:PHE	PIPISTACK:SC_SC	_:41:_:TRP	5.359	143.811	9.4	4.710,0.711,-4.303	9.810,1.163,-5.885
_:22:_:PHE	VDW:SC_SC	_:41:_:TRP	3.714	-999.9	6	CZ	CZ2
_:23:_:ASP	HBOND:MC_MC	_:26:_:VAL	3.428	33.921	17	O	N	_:26:_:VAL
_:26:_:VAL	VDW:SC_SC	_:34:_:THR	3.705	-999.9	6	CG1	CB
_:27:_:PHE	VDW:SC_SC	_:32:_:THR	3.707	-999.9	6	CE1	CG2
_:27:_:PHE	VDW:SC_SC	_:44:_:ASN	3.014	-999.9	6	CE2	ND2
_:33:_:ASN	HBOND:MC_MC	_:45:_:GLY	2.885	12.048	17	O	N	_:45:_:GLY
_:33:_:ASN	VDW:SC_MC	_:48:_:CYS	3.704	-999.9	6	ND2	C
_:33:_:ASN	VDW:SC_SC	_:49:_:THR	3.905	-999.9	6	ND2	CB
_:34:_:THR	VDW:SC_SC	_:44:_:ASN	3.378	-999.9	6	CG2	OD1
_:35:_:PHE	HBOND:MC_MC	_:43:_:ASN	2.899	12.679	17	N	O	_:35:_:PHE
_:35:_:PHE	VDW:SC_SC	_:54:_:CYS	3.276	-999.9	6	CZ	CB
_:36:_:SER	VDW:SC_MC	_:40:_:TYR	3.62	-999.9	6	CB	C
_:36:_:SER	VDW:SC_SC	_:41:_:TRP	3.365	-999.9	6	CB	CD1
_:37:_:LEU	HBOND:MC_MC	_:40:_:TYR	2.783	16.391	17	O	N	_:40:_:TYR
_:37:_:LEU	VDW:SC_SC	_:40:_:TYR	3.528	-999.9	6	CD1	CZ
_:47:_:TRP	PIPISTACK:SC_SC	_:57:_:TRP	6.033	151.024	9.4	7.837,-19.871,-12.671	10.723,-15.757,-9.334
_:47:_:TRP	VDW:SC_SC	_:57:_:TRP	3.308	-999.9	6	CE3	CZ2
_:48:_:CYS	VDW:SC_SC	_:53:_:GLU	3.552	-999.9	6	SG	CB
_:48:_:CYS	VDW:SC_SC	_:57:_:TRP	3.407	-999.9	6	CB	CZ2
_:50:_:LEU	HBOND:MC_MC	_:53:_:GLU	3.198	52.41	17	O	N	_:53:_:GLU
_:50:_:LEU	VDW:SC_SC	_:53:_:GLU	4.019	-999.9	6	CB	CB
_:50:_:LEU	HBOND:MC_MC	_:54:_:CYS	2.882	19.926	17	O	N	_:54:_:CYS
_:50:_:LEU	VDW:MC_SC	_:54:_:CYS	3.863	-999.9	6	C	SG
_:51:_:THR	HBOND:MC_MC	_:54:_:CYS	3.225	53.646	17	O	N	_:54:_:CYS
_:51:_:THR	HBOND:MC_MC	_:55:_:MET	2.921	11.81	17	O	N	_:55:_:MET
_:52:_:HIS	HBOND:MC_MC	_:55:_:MET	3.232	56.616	17	O	N	_:55:_:MET
_:52:_:HIS	HBOND:MC_MC	_:56:_:ALA	2.749	16.097	17	O	N	_:56:_:ALA
_:53:_:GLU	HBOND:MC_MC	_:56:_:ALA	3.156	57.181	17	O	N	_:56:_:ALA
_:53:_:GLU	VDW:MC_SC	_:56:_:ALA	3.974	-999.9	6	C	CB
_:53:_:GLU	HBOND:MC_MC	_:57:_:TRP	2.868	18.598	17	O	N	_:57:_:TRP
_:53:_:GLU	VDW:SC_SC	_:57:_:TRP	3.74	-999.9	6	CG	CE2
_:54:_:CYS	HBOND:MC_MC	_:57:_:TRP	3.243	51.077	17	O	N	_:57:_:TRP
_:54:_:CYS	VDW:MC_SC	_:57:_:TRP	3.823	-999.9	6	C	CB
_:54:_:CYS	HBOND:MC_MC	_:58:_:CYS	3.17	16.697	17	O	N	_:58:_:CYS
_:55:_:MET	HBOND:MC_MC	_:58:_:CYS	3.074	54.623	17	O	N	_:58:_:CYS
_:55:_:MET	VDW:SC_SC	_:58:_:CYS	3.509	-999.9	6	CE	SG
_:55:_:MET	HBOND:MC_MC	_:59:_:LYS	2.885	15.309	17	O	N	_:59:_:LYS
_:56:_:ALA	HBOND:MC_MC	_:59:_:LYS	3.073	57.081	17	O	N	_:59:_:LYS
_:56:_:ALA	VDW:MC_SC	_:59:_:LYS	3.999	-999.9	6	C	CB
Lacticin3147A2
NodeId1	Interaction	NodeId2	Distance	Angle	Energy	Atom1	Atom2	Donor
_:1:_:MET	VDW:SC_SC	_:6:_:MET	3.538	-999.9	6	CE	SD
_:1:_:MET	VDW:SC_SC	_:44:_:ILE	3.76	-999.9	6	CE	CG2
_:1:_:MET	VDW:SC_SC	_:46:_:ILE	2.457	-999.9	6	SD	CD1
_:1:_:MET	VDW:SC_SC	_:51:_:ILE	3.511	-999.9	6	CG	CD1
_:2:_:LYS	HBOND:MC_MC	_:5:_:ASN	3.097	44.417	17	O	N	_:5:_:ASN
_:2:_:LYS	VDW:SC_SC	_:5:_:ASN	3.527	-999.9	6	CD	ND2
_:2:_:LYS	HBOND:MC_MC	_:6:_:MET	3.197	9.911	17	O	N	_:6:_:MET
_:3:_:GLU	HBOND:MC_MC	_:6:_:MET	3.128	55.026	17	O	N	_:6:_:MET
_:3:_:GLU	VDW:MC_SC	_:6:_:MET	3.741	-999.9	6	C	CB
_:3:_:GLU	IONIC:SC_SC	_:7:_:LYS	3.856	32.27	20	10.228,3.502,2.748	NZ	_:7:_:LYS
_:3:_:GLU	HBOND:MC_MC	_:7:_:LYS	3.053	17.42	17	O	N	_:7:_:LYS
_:3:_:GLU	VDW:SC_SC	_:7:_:LYS	3.766	-999.9	6	CG	CE
_:4:_:LYS	HBOND:MC_MC	_:7:_:LYS	3.352	52.612	17	O	N	_:7:_:LYS
_:4:_:LYS	HBOND:MC_MC	_:8:_:LYS	2.903	16.427	17	O	N	_:8:_:LYS
_:5:_:ASN	HBOND:MC_MC	_:8:_:LYS	3.333	48.561	17	O	N	_:8:_:LYS
_:5:_:ASN	HBOND:MC_MC	_:9:_:ASN	3.32	15.577	17	O	N	_:9:_:ASN
_:6:_:MET	VDW:SC_SC	_:12:_:ILE	2.865	-999.9	6	CE	CD1
_:6:_:MET	VDW:SC_SC	_:14:_:LEU	3.489	-999.9	6	CE	CD2
_:6:_:MET	VDW:SC_SC	_:25:_:ILE	3.507	-999.9	6	CE	CD1
_:9:_:ASN	HBOND:MC_MC	_:12:_:ILE	3.367	46.385	17	O	N	_:12:_:ILE
_:12:_:ILE	VDW:SC_SC	_:25:_:ILE	3.672	-999.9	6	CG2	CD1
_:14:_:LEU	VDW:SC_SC	_:25:_:ILE	4.001	-999.9	6	CD2	CD1
_:14:_:LEU	VDW:SC_MC	_:45:_:SER	3.319	-999.9	6	CD1	C
_:14:_:LEU	VDW:SC_SC	_:46:_:ILE	3.158	-999.9	6	CD1	CG1
_:15:_:GLN	VDW:SC_SC	_:43:_:ALA	3.52	-999.9	6	NE2	CB
_:15:_:GLN	HBOND:MC_MC	_:45:_:SER	2.933	14.275	17	O	N	_:45:_:SER
_:16:_:LEU	VDW:SC_SC	_:25:_:ILE	3.521	-999.9	6	CD2	CB
_:16:_:LEU	VDW:SC_SC	_:44:_:ILE	3.101	-999.9	6	CD1	CG1
_:17:_:GLY	HBOND:MC_MC	_:43:_:ALA	2.933	13.165	17	N	O	_:17:_:GLY
_:18:_:LYS	IONIC:SC_SC	_:21:_:GLU	3.391	34.632	20	NZ	7.792,1.017,-5.947	_:18:_:LYS
_:18:_:LYS	HBOND:MC_MC	_:23:_:ASP	3.442	36.485	17	N	O	_:18:_:LYS
_:18:_:LYS	VDW:SC_SC	_:44:_:ILE	3.163	-999.9	6	CG	CD1
_:19:_:TYR	VDW:SC_SC	_:24:_:MET	3.594	-999.9	6	CZ	SD
_:19:_:TYR	VDW:SC_SC	_:42:_:PRO	3.553	-999.9	6	CD1	CB
_:27:_:LEU	HBOND:MC_MC	_:30:_:GLY	2.731	57.97	17	O	N	_:30:_:GLY
_:27:_:LEU	HBOND:MC_MC	_:31:_:ASP	2.678	18.831	17	O	N	_:31:_:ASP
_:28:_:ALA	HBOND:MC_MC	_:31:_:ASP	3.073	54.572	17	O	N	_:31:_:ASP
_:28:_:ALA	HBOND:MC_MC	_:32:_:GLU	2.787	14.775	17	O	N	_:32:_:GLU
_:29:_:GLU	HBOND:MC_MC	_:32:_:GLU	3.302	53.661	17	O	N	_:32:_:GLU
_:29:_:GLU	HBOND:MC_MC	_:33:_:SER	3.109	14.015	17	O	N	_:33:_:SER
_:30:_:GLY	HBOND:MC_MC	_:33:_:SER	3.48	51.828	17	O	N	_:33:_:SER
_:30:_:GLY	HBOND:MC_MC	_:34:_:HIS	3.047	14.722	17	O	N	_:34:_:HIS
_:30:_:GLY	VDW:MC_SC	_:34:_:HIS	4.016	-999.9	6	C	CE1
_:31:_:ASP	HBOND:MC_MC	_:34:_:HIS	3.04	56.407	17	O	N	_:34:_:HIS
_:31:_:ASP	VDW:MC_SC	_:34:_:HIS	3.873	-999.9	6	C	CB
_:31:_:ASP	HBOND:MC_MC	_:35:_:GLY	2.757	18.978	17	O	N	_:35:_:GLY
_:32:_:GLU	HBOND:MC_MC	_:35:_:GLY	3.18	54.725	17	O	N	_:35:_:GLY
_:32:_:GLU	HBOND:MC_MC	_:36:_:GLY	2.977	12.98	17	O	N	_:36:_:GLY
_:33:_:SER	HBOND:MC_MC	_:36:_:GLY	3.388	51.562	17	O	N	_:36:_:GLY
_:33:_:SER	HBOND:MC_MC	_:37:_:THR	2.464	38.803	17	O	N	_:37:_:THR
_:34:_:HIS	HBOND:MC_MC	_:37:_:THR	3.059	41.48	17	O	N	_:37:_:THR
_:41:_:THR	VDW:SC_MC	_:56:_:CYS	3.845	-999.9	6	CG2	C
_:41:_:THR	HBOND:SC_MC	_:58:_:THR	2.885	20.304	17	OG1	N	_:58:_:THR
_:42:_:PRO	HBOND:MC_MC	_:55:_:THR	3.389	15.616	17	O	N	_:55:_:THR
_:42:_:PRO	VDW:SC_MC	_:55:_:THR	3.98	-999.9	6	CG	C
_:44:_:ILE	HBOND:MC_MC	_:53:_:THR	2.909	14.27	17	N	O	_:44:_:ILE
_:44:_:ILE	VDW:SC_SC	_:53:_:THR	3.89	-999.9	6	CB	CB
_:46:_:ILE	VDW:SC_SC	_:50:_:TYR	3.788	-999.9	6	CG2	CB
_:46:_:ILE	HBOND:MC_MC	_:51:_:ILE	3.197	17.342	17	N	O	_:46:_:ILE
_:47:_:LEU	VDW:SC_SC	_:50:_:TYR	3.554	-999.9	6	CB	CD1
_:59:_:THR	HBOND:MC_MC	_:62:_:THR	3.045	56.455	17	O	N	_:62:_:THR
_:59:_:THR	VDW:MC_SC	_:62:_:THR	3.996	-999.9	6	C	CB
_:59:_:THR	HBOND:MC_MC	_:63:_:ARG	2.914	20.995	17	O	N	_:63:_:ARG
_:60:_:LYS	HBOND:MC_MC	_:63:_:ARG	3.141	53.839	17	O	N	_:63:_:ARG
_:60:_:LYS	HBOND:MC_MC	_:64:_:ALA	2.796	11.018	17	O	N	_:64:_:ALA
_:61:_:CYS	HBOND:MC_MC	_:64:_:ALA	3.382	54.523	17	O	N	_:64:_:ALA
Lannastahonukacin
NodeId1	Interaction	NodeId2	Distance	Angle	Energy	Atom1	Atom2	Donor
_:1:_:MET	HBOND:MC_MC	_:4:_:SER	2.332	42.732	17	O	N	_:4:_:SER
_:1:_:MET	VDW:SC_SC	_:4:_:SER	3.5	-999.9	6	CG	CB
_:1:_:MET	HBOND:MC_MC	_:5:_:LYS	3.022	21.25	17	O	N	_:5:_:LYS
_:2:_:GLU	HBOND:MC_MC	_:5:_:LYS	3.159	56.284	17	O	N	_:5:_:LYS
_:2:_:GLU	HBOND:MC_MC	_:6:_:ILE	2.772	16.354	17	O	N	_:6:_:ILE
_:3:_:ASN	HBOND:MC_MC	_:6:_:ILE	3.386	47.71	17	O	N	_:6:_:ILE
_:3:_:ASN	HBOND:MC_MC	_:7:_:MET	3.251	17.354	17	O	N	_:7:_:MET
_:4:_:SER	HBOND:MC_MC	_:7:_:MET	3.29	51.541	17	O	N	_:7:_:MET
_:4:_:SER	HBOND:MC_MC	_:8:_:LYS	3.113	16.795	17	O	N	_:8:_:LYS
_:5:_:LYS	HBOND:MC_MC	_:8:_:LYS	3.11	51.7	17	O	N	_:8:_:LYS
_:5:_:LYS	HBOND:MC_MC	_:9:_:ASP	2.889	13.492	17	O	N	_:9:_:ASP
_:6:_:ILE	HBOND:MC_MC	_:9:_:ASP	3.28	54.503	17	O	N	_:9:_:ASP
_:6:_:ILE	HBOND:MC_MC	_:10:_:ILE	2.947	12.045	17	O	N	_:10:_:ILE
_:6:_:ILE	VDW:SC_SC	_:10:_:ILE	4.038	-999.9	6	CG2	CD1
_:6:_:ILE	VDW:SC_SC	_:52:_:MET	3.013	-999.9	6	CG2	CE
_:7:_:MET	HBOND:MC_MC	_:10:_:ILE	3.477	57.589	17	O	N	_:10:_:ILE
_:7:_:MET	VDW:SC_SC	_:44:_:CYS	3.148	-999.9	6	CE	SG
_:8:_:LYS	VDW:MC_SC	_:11:_:GLU	3.909	-999.9	6	C	CG
_:10:_:ILE	VDW:SC_MC	_:23:_:GLU	3.985	-999.9	6	CG2	C
_:10:_:ILE	VDW:SC_SC	_:24:_:LEU	3.3	-999.9	6	CG2	CB
_:10:_:ILE	VDW:SC_SC	_:49:_:PHE	3.882	-999.9	6	CG2	CE2
_:11:_:GLU	VDW:SC_SC	_:20:_:GLN	3.62	-999.9	6	CD	OE1
_:11:_:GLU	HBOND:MC_MC	_:22:_:ASP	3.305	40.214	17	N	O	_:11:_:GLU
_:11:_:GLU	VDW:MC_MC	_:24:_:LEU	3.936	-999.9	6	C	C
_:12:_:VAL	VDW:SC_SC	_:24:_:LEU	3.931	-999.9	6	CG1	CD1
_:12:_:VAL	VDW:MC_SC	_:28:_:LEU	3.657	-999.9	6	C	CD1
_:12:_:VAL	VDW:SC_SC	_:40:_:VAL	3.529	-999.9	6	CG1	CG2
_:12:_:VAL	VDW:SC_SC	_:49:_:PHE	3.268	-999.9	6	CG2	CZ
_:13:_:ALA	VDW:SC_SC	_:19:_:VAL	3.473	-999.9	6	CB	CG1
_:13:_:ALA	VDW:MC_SC	_:25:_:ASN	3.611	-999.9	6	C	ND2
_:13:_:ALA	VDW:MC_SC	_:28:_:LEU	3.643	-999.9	6	C	CD1
_:14:_:ASN	VDW:MC_SC	_:25:_:ASN	3.44	-999.9	6	C	OD1
_:14:_:ASN	VDW:SC_SC	_:28:_:LEU	3.533	-999.9	6	OD1	CD2
_:14:_:ASN	VDW:SC_SC	_:33:_:LYS	3.29	-999.9	6	ND2	CB
_:14:_:ASN	VDW:SC_SC	_:37:_:ILE	3.188	-999.9	6	OD1	CD1
_:15:_:LEU	VDW:SC_SC	_:25:_:ASN	3.589	-999.9	6	CD2	OD1
_:16:_:LEU	HBOND:MC_MC	_:19:_:VAL	3.45	39.9	17	O	N	_:19:_:VAL
_:17:_:GLU	HBOND:MC_MC	_:20:_:GLN	2.958	48.243	17	O	N	_:20:_:GLN
_:17:_:GLU	VDW:MC_SC	_:20:_:GLN	3.932	-999.9	6	C	CB
_:19:_:VAL	VDW:SC_SC	_:25:_:ASN	3.563	-999.9	6	CG1	ND2
_:20:_:GLN	VDW:MC_SC	_:25:_:ASN	3.761	-999.9	6	C	ND2
_:21:_:GLU	HBOND:MC_SC	_:25:_:ASN	3.332	41.483	17	N	OD1	_:21:_:GLU
_:22:_:ASP	VDW:MC_SC	_:25:_:ASN	3.41	-999.9	6	C	CB
_:23:_:GLU	VDW:SC_SC	_:27:_:VAL	3.865	-999.9	6	CD	CG2
_:24:_:LEU	VDW:SC_SC	_:27:_:VAL	3.407	-999.9	6	CD2	CB
_:24:_:LEU	VDW:SC_SC	_:28:_:LEU	3.306	-999.9	6	CD1	CB
_:24:_:LEU	VDW:SC_SC	_:49:_:PHE	3.832	-999.9	6	CG	CZ
_:24:_:LEU	VDW:SC_SC	_:51:_:PHE	3.844	-999.9	6	CD2	CD2
_:25:_:ASN	HBOND:MC_MC	_:28:_:LEU	3.218	54.079	17	O	N	_:28:_:LEU
_:25:_:ASN	HBOND:MC_MC	_:29:_:GLY	3.058	15.272	17	O	N	_:29:_:GLY
_:26:_:GLU	HBOND:MC_MC	_:29:_:GLY	3.434	48.558	17	O	N	_:29:_:GLY
_:26:_:GLU	HBOND:MC_MC	_:30:_:ALA	3.222	14.556	17	O	N	_:30:_:ALA
_:27:_:VAL	HBOND:MC_MC	_:30:_:ALA	3.099	52.079	17	O	N	_:30:_:ALA
_:27:_:VAL	HBOND:MC_MC	_:31:_:LYS	2.966	15.558	17	O	N	_:31:_:LYS
_:27:_:VAL	VDW:SC_SC	_:31:_:LYS	3.906	-999.9	6	CG1	CE
_:28:_:LEU	HBOND:MC_MC	_:31:_:LYS	3.091	52.989	17	O	N	_:31:_:LYS
_:28:_:LEU	HBOND:MC_MC	_:32:_:LYS	2.812	33.602	17	O	N	_:32:_:LYS
_:28:_:LEU	VDW:SC_SC	_:36:_:VAL	3.375	-999.9	6	CG	CG1
_:28:_:LEU	VDW:SC_SC	_:37:_:ILE	3.818	-999.9	6	CD1	CG1
_:29:_:GLY	HBOND:MC_MC	_:32:_:LYS	3.324	38.501	17	O	N	_:32:_:LYS
_:31:_:LYS	VDW:MC_SC	_:36:_:VAL	3.694	-999.9	6	C	CG2
_:31:_:LYS	VDW:SC_SC	_:51:_:PHE	3.369	-999.9	6	CD	CE2
_:34:_:SER	VDW:MC_SC	_:38:_:PRO	3.612	-999.9	6	C	CG
_:35:_:GLY	HBOND:MC_MC	_:39:_:THR	2.825	16.416	17	O	N	_:39:_:THR
_:36:_:VAL	HBOND:MC_MC	_:39:_:THR	3.341	47.891	17	O	N	_:39:_:THR
_:36:_:VAL	HBOND:MC_MC	_:40:_:VAL	3.4	22.035	17	O	N	_:40:_:VAL
_:36:_:VAL	VDW:MC_SC	_:40:_:VAL	4.024	-999.9	6	C	CG2
_:36:_:VAL	VDW:SC_SC	_:51:_:PHE	3.248	-999.9	6	CG1	CZ
_:37:_:ILE	HBOND:MC_MC	_:40:_:VAL	3.381	43.755	17	O	N	_:40:_:VAL
_:37:_:ILE	VDW:MC_SC	_:40:_:VAL	3.843	-999.9	6	C	CG2
_:37:_:ILE	HBOND:MC_MC	_:41:_:SER	2.651	15.992	17	O	N	_:41:_:SER
_:38:_:PRO	HBOND:MC_MC	_:41:_:SER	3.382	57.895	17	O	N	_:41:_:SER
_:38:_:PRO	HBOND:MC_MC	_:42:_:HIS	3.028	15.39	17	O	N	_:42:_:HIS
_:39:_:THR	HBOND:MC_MC	_:43:_:ASP	2.648	8.82	17	O	N	_:43:_:ASP
_:39:_:THR	VDW:SC_SC	_:50:_:GLN	3.076	-999.9	6	CG2	OE1
_:40:_:VAL	HBOND:MC_MC	_:44:_:CYS	3.383	34.973	17	O	N	_:44:_:CYS
_:40:_:VAL	VDW:MC_SC	_:44:_:CYS	3.881	-999.9	6	C	CB
_:40:_:VAL	VDW:SC_SC	_:49:_:PHE	3.469	-999.9	6	CG1	CE1
_:40:_:VAL	VDW:SC_SC	_:51:_:PHE	3.56	-999.9	6	CG1	CD1
_:42:_:HIS	HBOND:MC_MC	_:45:_:HIS	3.434	39.772	17	O	N	_:45:_:HIS
_:42:_:HIS	PIPISTACK:SC_SC	_:45:_:HIS	6.264	142.244	9.4	19.242,1.505,-12.765	14.087,-0.886,-10.130
_:43:_:ASP	VDW:MC_MC	_:46:_:MET	4.034	-999.9	6	C	C
_:43:_:ASP	HBOND:MC_MC	_:48:_:THR	2.773	25.173	17	O	N	_:48:_:THR
_:43:_:ASP	VDW:MC_MC	_:48:_:THR	3.863	-999.9	6	C	C
_:44:_:CYS	VDW:SC_SC	_:49:_:PHE	3.596	-999.9	6	CB	CD1
_:47:_:ASN	VDW:MC_SC	_:53:_:PHE	3.818	-999.9	6	C	CE1
_:49:_:PHE	HBOND:MC_MC	_:52:_:MET	2.428	31.516	17	O	N	_:52:_:MET
_:49:_:PHE	VDW:SC_SC	_:52:_:MET	3.451	-999.9	6	CD2	CB
_:49:_:PHE	HBOND:MC_MC	_:53:_:PHE	3.345	17.435	17	O	N	_:53:_:PHE
_:49:_:PHE	VDW:MC_SC	_:53:_:PHE	4.023	-999.9	6	C	CD1
_:50:_:GLN	HBOND:MC_MC	_:53:_:PHE	3.274	55.893	17	O	N	_:53:_:PHE
_:50:_:GLN	VDW:MC_SC	_:53:_:PHE	4.032	-999.9	6	C	CB
_:50:_:GLN	HBOND:MC_MC	_:54:_:THR	2.923	12.36	17	O	N	_:54:_:THR
_:51:_:PHE	HBOND:MC_MC	_:54:_:THR	3.252	56.747	17	O	N	_:54:_:THR
_:51:_:PHE	HBOND:MC_MC	_:55:_:CYS	2.785	14.776	17	O	N	_:55:_:CYS
_:52:_:MET	HBOND:MC_MC	_:55:_:CYS	3.141	57.218	17	O	N	_:55:_:CYS
_:52:_:MET	HBOND:MC_MC	_:56:_:CYS	2.551	16.084	17	O	N	_:56:_:CYS
_:52:_:MET	VDW:SC_SC	_:56:_:CYS	4.106	-999.9	6	CG	SG
Lantibiotic107891
NodeId1	Interaction	NodeId2	Distance	Angle	Energy	Atom1	Atom2	Donor
_:1:_:VAL	VDW:SC_SC	_:4:_:TRP	3.506	-999.9	6	CG2	CE2
_:1:_:VAL	VDW:SC_SC	_:19:_:ASN	3.529	-999.9	6	CG1	OD1
_:1:_:VAL	VDW:SC_SC	_:20:_:CYS	3.652	-999.9	6	CB	CB
_:4:_:TRP	VDW:SC_MC	_:8:_:THR	3.912	-999.9	6	CE3	C
_:4:_:TRP	VDW:SC_MC	_:9:_:PRO	3.724	-999.9	6	CZ3	C
_:4:_:TRP	VDW:SC_SC	_:11:_:CYS	3.543	-999.9	6	CZ3	CB
_:4:_:TRP	VDW:SC_SC	_:20:_:CYS	3.953	-999.9	6	CZ2	CB
_:7:_:CYS	VDW:SC_SC	_:23:_:CYS	2.678	-999.9	6	CB	SG
_:7:_:CYS	VDW:SC_MC	_:24:_:CYS	3.346	-999.9	6	SG	C
_:8:_:THR	VDW:MC_SC	_:11:_:CYS	4.138	-999.9	6	C	SG
_:11:_:CYS	VDW:SC_SC	_:20:_:CYS	2.817	-999.9	6	CB	SG
_:11:_:CYS	VDW:SC_MC	_:22:_:PHE	4.104	-999.9	6	SG	C
_:11:_:CYS	VDW:SC_SC	_:23:_:CYS	3.18	-999.9	6	SG	CB
_:12:_:THR	HBOND:MC_MC	_:21:_:SER	2.774	12.341	17	O	N	_:21:_:SER
_:12:_:THR	HBOND:MC_MC	_:22:_:PHE	3.365	19.54	17	O	N	_:22:_:PHE
_:12:_:THR	VDW:SC_SC	_:22:_:PHE	3.504	-999.9	6	CB	CD1
_:13:_:SER	HBOND:SC_MC	_:19:_:ASN	3.346	57.174	17	OG	N	_:19:_:ASN
_:14:_:PRO	HBOND:MC_MC	_:19:_:ASN	3.036	10.303	17	O	N	_:19:_:ASN
_:14:_:PRO	VDW:SC_SC	_:21:_:SER	3.507	-999.9	6	CG	CB
LichenicidinA2
NodeId1	Interaction	NodeId2	Distance	Angle	Energy	Atom1	Atom2	Donor
_:1:_:MET	HBOND:MC_MC	_:4:_:SER	3.094	47.757	17	O	N	_:4:_:SER
_:1:_:MET	VDW:SC_SC	_:4:_:SER	3.621	-999.9	6	CB	CB
_:1:_:MET	HBOND:MC_MC	_:5:_:ALA	3.23	14.061	17	O	N	_:5:_:ALA
_:2:_:LYS	HBOND:MC_MC	_:5:_:ALA	3.425	49.12	17	O	N	_:5:_:ALA
_:2:_:LYS	HBOND:MC_MC	_:6:_:ALA	3.031	12.329	17	O	N	_:6:_:ALA
_:3:_:ASN	HBOND:MC_MC	_:6:_:ALA	3.303	54.456	17	O	N	_:6:_:ALA
_:3:_:ASN	HBOND:MC_MC	_:7:_:ARG	2.824	12.183	17	O	N	_:7:_:ARG
_:3:_:ASN	VDW:SC_SC	_:22:_:GLU	3.744	-999.9	6	ND2	CD
_:4:_:SER	HBOND:MC_MC	_:7:_:ARG	3.365	54.37	17	O	N	_:7:_:ARG
_:4:_:SER	HBOND:MC_MC	_:8:_:GLU	3.018	14.733	17	O	N	_:8:_:GLU
_:5:_:ALA	HBOND:MC_MC	_:8:_:GLU	3.256	51.888	17	O	N	_:8:_:GLU
_:5:_:ALA	HBOND:MC_MC	_:9:_:ALA	2.932	16.338	17	O	N	_:9:_:ALA
_:6:_:ALA	HBOND:MC_MC	_:9:_:ALA	3.252	53.331	17	O	N	_:9:_:ALA
_:6:_:ALA	VDW:MC_SC	_:9:_:ALA	3.852	-999.9	6	C	CB
_:6:_:ALA	HBOND:MC_MC	_:10:_:PHE	3.166	21.67	17	O	N	_:10:_:PHE
_:6:_:ALA	VDW:SC_SC	_:20:_:VAL	3.437	-999.9	6	CB	CG2
_:7:_:ARG	HBOND:MC_MC	_:10:_:PHE	3.065	50.165	17	O	N	_:10:_:PHE
_:7:_:ARG	VDW:SC_SC	_:10:_:PHE	3.581	-999.9	6	CD	CD1
_:7:_:ARG	HBOND:MC_MC	_:11:_:LYS	3.115	17.571	17	O	N	_:11:_:LYS
_:7:_:ARG	IONIC:SC_SC	_:22:_:GLU	3.807	105.233	20	CZ	11.420,2.900,1.662	_:7:_:ARG
_:7:_:ARG	VDW:SC_SC	_:22:_:GLU	3.803	-999.9	6	CZ	CD
_:8:_:GLU	IONIC:SC_SC	_:11:_:LYS	3.438	29.753	20	6.294,2.956,-9.335	NZ	_:11:_:LYS
_:8:_:GLU	HBOND:MC_MC	_:11:_:LYS	3.187	51.116	17	O	N	_:11:_:LYS
_:8:_:GLU	VDW:SC_SC	_:11:_:LYS	3.94	-999.9	6	CD	CD
_:8:_:GLU	HBOND:MC_MC	_:12:_:GLY	3.079	16.794	17	O	N	_:12:_:GLY
_:9:_:ALA	HBOND:MC_MC	_:12:_:GLY	3.233	55.385	17	O	N	_:12:_:GLY
_:9:_:ALA	HBOND:MC_MC	_:13:_:ALA	2.845	18.02	17	O	N	_:13:_:ALA
_:10:_:PHE	HBOND:MC_MC	_:13:_:ALA	3.247	50.89	17	O	N	_:13:_:ALA
_:10:_:PHE	VDW:MC_MC	_:14:_:ASN	4.038	-999.9	6	C	C
_:10:_:PHE	PIPISTACK:SC_SC	_:15:_:HIS	5.862	28.482	9.4	10.445,10.553,-3.502	15.403,10.863,-6.614
_:10:_:PHE	VDW:SC_MC	_:18:_:GLY	3.295	-999.9	6	CE2	C
_:10:_:PHE	VDW:SC_SC	_:20:_:VAL	3.554	-999.9	6	CE1	CB
_:10:_:PHE	VDW:SC_SC	_:65:_:CYS	4.101	-999.9	6	CE1	SG
_:11:_:LYS	HBOND:MC_MC	_:14:_:ASN	3.093	30.442	17	O	N	_:14:_:ASN
_:13:_:ALA	VDW:SC_SC	_:17:_:ALA	3.775	-999.9	6	CB	CB
_:14:_:ASN	VDW:SC_SC	_:49:_:ILE	3.304	-999.9	6	ND2	CD1
_:16:_:PRO	VDW:SC_SC	_:49:_:ILE	3.621	-999.9	6	CD	CG2
_:16:_:PRO	VDW:SC_SC	_:53:_:VAL	3.408	-999.9	6	CG	CG2
_:17:_:ALA	VDW:MC_SC	_:43:_:THR	3.868	-999.9	6	C	CG2
_:20:_:VAL	VDW:SC_SC	_:25:_:LEU	3.242	-999.9	6	CG1	CD1
_:21:_:SER	HBOND:MC_MC	_:24:_:GLU	2.769	46.833	17	O	N	_:24:_:GLU
_:21:_:SER	HBOND:MC_MC	_:25:_:LEU	3.023	16.929	17	O	N	_:25:_:LEU
_:21:_:SER	HBOND:SC_MC	_:64:_:LYS	3.057	32.428	17	OG	N	_:64:_:LYS
_:21:_:SER	VDW:SC_SC	_:64:_:LYS	3.907	-999.9	6	CB	CB
_:22:_:GLU	HBOND:MC_MC	_:25:_:LEU	3.359	54.083	17	O	N	_:25:_:LEU
_:22:_:GLU	HBOND:MC_MC	_:26:_:LYS	3.018	11.752	17	O	N	_:26:_:LYS
_:23:_:GLU	HBOND:MC_MC	_:26:_:LYS	3.472	51.601	17	O	N	_:26:_:LYS
_:23:_:GLU	HBOND:MC_MC	_:27:_:ALA	3.275	12.694	17	O	N	_:27:_:ALA
_:24:_:GLU	HBOND:MC_MC	_:27:_:ALA	3.164	54.273	17	O	N	_:27:_:ALA
_:24:_:GLU	HBOND:MC_MC	_:28:_:LEU	2.845	11.167	17	O	N	_:28:_:LEU
_:25:_:LEU	HBOND:MC_MC	_:28:_:LEU	3.156	56.518	17	O	N	_:28:_:LEU
_:25:_:LEU	VDW:SC_SC	_:28:_:LEU	4.026	-999.9	6	CD2	CD1
_:25:_:LEU	HBOND:MC_MC	_:29:_:VAL	2.696	15.978	17	O	N	_:29:_:VAL
_:26:_:LYS	HBOND:MC_MC	_:29:_:VAL	3.24	57.721	17	O	N	_:29:_:VAL
_:26:_:LYS	HBOND:MC_MC	_:30:_:GLY	2.761	17.949	17	O	N	_:30:_:GLY
_:27:_:ALA	HBOND:MC_MC	_:30:_:GLY	3.318	51.226	17	O	N	_:30:_:GLY
_:27:_:ALA	HBOND:MC_MC	_:31:_:GLY	3.024	13.458	17	O	N	_:31:_:GLY
_:28:_:LEU	HBOND:MC_MC	_:31:_:GLY	3.314	55.415	17	O	N	_:31:_:GLY
_:28:_:LEU	HBOND:MC_MC	_:32:_:ASN	2.648	16.911	17	O	N	_:32:_:ASN
_:28:_:LEU	VDW:SC_SC	_:35:_:ASN	3.506	-999.9	6	CD2	OD1
_:34:_:VAL	VDW:SC_SC	_:39:_:THR	3.813	-999.9	6	CG1	CG2
_:35:_:ASN	VDW:SC_SC	_:38:_:THR	3.787	-999.9	6	CB	CB
_:35:_:ASN	VDW:SC_SC	_:39:_:THR	4.03	-999.9	6	CB	CG2
_:37:_:GLU	HBOND:MC_MC	_:41:_:ALA	2.849	15.883	17	O	N	_:41:_:ALA
_:38:_:THR	HBOND:MC_MC	_:42:_:THR	3.18	14.422	17	O	N	_:42:_:THR
_:39:_:THR	HBOND:MC_MC	_:43:_:THR	3.263	17.268	17	O	N	_:43:_:THR
_:41:_:ALA	HBOND:MC_MC	_:44:_:SER	3.468	57.135	17	O	N	_:44:_:SER
_:41:_:ALA	HBOND:MC_MC	_:45:_:SER	2.814	15.441	17	O	N	_:45:_:SER
_:42:_:THR	HBOND:MC_MC	_:45:_:SER	3.135	57.388	17	O	N	_:45:_:SER
_:42:_:THR	HBOND:MC_MC	_:46:_:TRP	2.851	20.645	17	O	N	_:46:_:TRP
_:42:_:THR	VDW:SC_SC	_:46:_:TRP	3.513	-999.9	6	CG2	CD1
_:43:_:THR	HBOND:MC_MC	_:46:_:TRP	3.327	41.578	17	O	N	_:46:_:TRP
_:46:_:TRP	VDW:SC_SC	_:55:_:VAL	3.502	-999.9	6	CZ3	CG2
_:48:_:CYS	VDW:SC_SC	_:51:_:ALA	3.564	-999.9	6	CB	CB
_:49:_:ILE	HBOND:MC_MC	_:52:_:GLY	3.336	54.618	17	O	N	_:52:_:GLY
_:49:_:ILE	HBOND:MC_MC	_:53:_:VAL	2.999	11.321	17	O	N	_:53:_:VAL
_:50:_:THR	HBOND:MC_MC	_:53:_:VAL	3.165	56.657	17	O	N	_:53:_:VAL
_:50:_:THR	HBOND:MC_MC	_:54:_:THR	2.724	13.033	17	O	N	_:54:_:THR
_:50:_:THR	VDW:MC_SC	_:54:_:THR	3.959	-999.9	6	C	CG2
_:51:_:ALA	HBOND:MC_MC	_:54:_:THR	3.369	54.315	17	O	N	_:54:_:THR
_:51:_:ALA	HBOND:MC_MC	_:55:_:VAL	3.102	12.01	17	O	N	_:55:_:VAL
_:52:_:GLY	HBOND:MC_MC	_:55:_:VAL	3.397	52.515	17	O	N	_:55:_:VAL
_:52:_:GLY	HBOND:MC_MC	_:56:_:SER	2.559	16.006	17	O	N	_:56:_:SER
_:53:_:VAL	HBOND:MC_MC	_:56:_:SER	3.428	56.616	17	O	N	_:56:_:SER
_:53:_:VAL	HBOND:MC_MC	_:57:_:ALA	2.469	22.32	17	O	N	_:57:_:ALA
_:53:_:VAL	VDW:MC_SC	_:57:_:ALA	3.78	-999.9	6	C	CB
_:54:_:THR	HBOND:MC_MC	_:57:_:ALA	3.402	58.763	17	O	N	_:57:_:ALA
_:54:_:THR	HBOND:MC_MC	_:58:_:SER	2.525	17.777	17	O	N	_:58:_:SER
_:55:_:VAL	VDW:SC_SC	_:60:_:CYS	2.892	-999.9	6	CG1	SG
_:56:_:SER	VDW:MC_SC	_:59:_:LEU	3.911	-999.9	6	C	CB
_:62:_:THR	VDW:MC_SC	_:69:_:CYS	4.022	-999.9	6	C	SG
_:63:_:THR	VDW:MC_SC	_:69:_:CYS	3.258	-999.9	6	C	SG
_:64:_:LYS	VDW:SC_SC	_:69:_:CYS	3.589	-999.9	6	CG	SG
LichenicidinA2
NodeId1	Interaction	NodeId2	Distance	Angle	Energy	Atom1	Atom2	Donor
_:1:_:MET	HBOND:MC_MC	_:4:_:SER	3.094	47.757	17	O	N	_:4:_:SER
_:1:_:MET	VDW:SC_SC	_:4:_:SER	3.621	-999.9	6	CB	CB
_:1:_:MET	HBOND:MC_MC	_:5:_:ALA	3.23	14.061	17	O	N	_:5:_:ALA
_:2:_:LYS	HBOND:MC_MC	_:5:_:ALA	3.425	49.12	17	O	N	_:5:_:ALA
_:2:_:LYS	HBOND:MC_MC	_:6:_:ALA	3.031	12.329	17	O	N	_:6:_:ALA
_:3:_:ASN	HBOND:MC_MC	_:6:_:ALA	3.303	54.456	17	O	N	_:6:_:ALA
_:3:_:ASN	HBOND:MC_MC	_:7:_:ARG	2.824	12.183	17	O	N	_:7:_:ARG
_:3:_:ASN	VDW:SC_SC	_:22:_:GLU	3.744	-999.9	6	ND2	CD
_:4:_:SER	HBOND:MC_MC	_:7:_:ARG	3.365	54.37	17	O	N	_:7:_:ARG
_:4:_:SER	HBOND:MC_MC	_:8:_:GLU	3.018	14.733	17	O	N	_:8:_:GLU
_:5:_:ALA	HBOND:MC_MC	_:8:_:GLU	3.256	51.888	17	O	N	_:8:_:GLU
_:5:_:ALA	HBOND:MC_MC	_:9:_:ALA	2.932	16.338	17	O	N	_:9:_:ALA
_:6:_:ALA	HBOND:MC_MC	_:9:_:ALA	3.252	53.331	17	O	N	_:9:_:ALA
_:6:_:ALA	VDW:MC_SC	_:9:_:ALA	3.852	-999.9	6	C	CB
_:6:_:ALA	HBOND:MC_MC	_:10:_:PHE	3.166	21.67	17	O	N	_:10:_:PHE
_:6:_:ALA	VDW:SC_SC	_:20:_:VAL	3.437	-999.9	6	CB	CG2
_:7:_:ARG	HBOND:MC_MC	_:10:_:PHE	3.065	50.165	17	O	N	_:10:_:PHE
_:7:_:ARG	VDW:SC_SC	_:10:_:PHE	3.581	-999.9	6	CD	CD1
_:7:_:ARG	HBOND:MC_MC	_:11:_:LYS	3.115	17.571	17	O	N	_:11:_:LYS
_:7:_:ARG	IONIC:SC_SC	_:22:_:GLU	3.807	105.233	20	CZ	11.420,2.900,1.662	_:7:_:ARG
_:7:_:ARG	VDW:SC_SC	_:22:_:GLU	3.803	-999.9	6	CZ	CD
_:8:_:GLU	IONIC:SC_SC	_:11:_:LYS	3.438	29.753	20	6.294,2.956,-9.335	NZ	_:11:_:LYS
_:8:_:GLU	HBOND:MC_MC	_:11:_:LYS	3.187	51.116	17	O	N	_:11:_:LYS
_:8:_:GLU	VDW:SC_SC	_:11:_:LYS	3.94	-999.9	6	CD	CD
_:8:_:GLU	HBOND:MC_MC	_:12:_:GLY	3.079	16.794	17	O	N	_:12:_:GLY
_:9:_:ALA	HBOND:MC_MC	_:12:_:GLY	3.233	55.385	17	O	N	_:12:_:GLY
_:9:_:ALA	HBOND:MC_MC	_:13:_:ALA	2.845	18.02	17	O	N	_:13:_:ALA
_:10:_:PHE	HBOND:MC_MC	_:13:_:ALA	3.247	50.89	17	O	N	_:13:_:ALA
_:10:_:PHE	VDW:MC_MC	_:14:_:ASN	4.038	-999.9	6	C	C
_:10:_:PHE	PIPISTACK:SC_SC	_:15:_:HIS	5.862	28.482	9.4	10.445,10.553,-3.502	15.403,10.863,-6.614
_:10:_:PHE	VDW:SC_MC	_:18:_:GLY	3.295	-999.9	6	CE2	C
_:10:_:PHE	VDW:SC_SC	_:20:_:VAL	3.554	-999.9	6	CE1	CB
_:10:_:PHE	VDW:SC_SC	_:65:_:CYS	4.101	-999.9	6	CE1	SG
_:11:_:LYS	HBOND:MC_MC	_:14:_:ASN	3.093	30.442	17	O	N	_:14:_:ASN
_:13:_:ALA	VDW:SC_SC	_:17:_:ALA	3.775	-999.9	6	CB	CB
_:14:_:ASN	VDW:SC_SC	_:49:_:ILE	3.304	-999.9	6	ND2	CD1
_:16:_:PRO	VDW:SC_SC	_:49:_:ILE	3.621	-999.9	6	CD	CG2
_:16:_:PRO	VDW:SC_SC	_:53:_:VAL	3.408	-999.9	6	CG	CG2
_:17:_:ALA	VDW:MC_SC	_:43:_:THR	3.868	-999.9	6	C	CG2
_:20:_:VAL	VDW:SC_SC	_:25:_:LEU	3.242	-999.9	6	CG1	CD1
_:21:_:SER	HBOND:MC_MC	_:24:_:GLU	2.769	46.833	17	O	N	_:24:_:GLU
_:21:_:SER	HBOND:MC_MC	_:25:_:LEU	3.023	16.929	17	O	N	_:25:_:LEU
_:21:_:SER	HBOND:SC_MC	_:64:_:LYS	3.057	32.428	17	OG	N	_:64:_:LYS
_:21:_:SER	VDW:SC_SC	_:64:_:LYS	3.907	-999.9	6	CB	CB
_:22:_:GLU	HBOND:MC_MC	_:25:_:LEU	3.359	54.083	17	O	N	_:25:_:LEU
_:22:_:GLU	HBOND:MC_MC	_:26:_:LYS	3.018	11.752	17	O	N	_:26:_:LYS
_:23:_:GLU	HBOND:MC_MC	_:26:_:LYS	3.472	51.601	17	O	N	_:26:_:LYS
_:23:_:GLU	HBOND:MC_MC	_:27:_:ALA	3.275	12.694	17	O	N	_:27:_:ALA
_:24:_:GLU	HBOND:MC_MC	_:27:_:ALA	3.164	54.273	17	O	N	_:27:_:ALA
_:24:_:GLU	HBOND:MC_MC	_:28:_:LEU	2.845	11.167	17	O	N	_:28:_:LEU
_:25:_:LEU	HBOND:MC_MC	_:28:_:LEU	3.156	56.518	17	O	N	_:28:_:LEU
_:25:_:LEU	VDW:SC_SC	_:28:_:LEU	4.026	-999.9	6	CD2	CD1
_:25:_:LEU	HBOND:MC_MC	_:29:_:VAL	2.696	15.978	17	O	N	_:29:_:VAL
_:26:_:LYS	HBOND:MC_MC	_:29:_:VAL	3.24	57.721	17	O	N	_:29:_:VAL
_:26:_:LYS	HBOND:MC_MC	_:30:_:GLY	2.761	17.949	17	O	N	_:30:_:GLY
_:27:_:ALA	HBOND:MC_MC	_:30:_:GLY	3.318	51.226	17	O	N	_:30:_:GLY
_:27:_:ALA	HBOND:MC_MC	_:31:_:GLY	3.024	13.458	17	O	N	_:31:_:GLY
_:28:_:LEU	HBOND:MC_MC	_:31:_:GLY	3.314	55.415	17	O	N	_:31:_:GLY
_:28:_:LEU	HBOND:MC_MC	_:32:_:ASN	2.648	16.911	17	O	N	_:32:_:ASN
_:28:_:LEU	VDW:SC_SC	_:35:_:ASN	3.506	-999.9	6	CD2	OD1
_:34:_:VAL	VDW:SC_SC	_:39:_:THR	3.813	-999.9	6	CG1	CG2
_:35:_:ASN	VDW:SC_SC	_:38:_:THR	3.787	-999.9	6	CB	CB
_:35:_:ASN	VDW:SC_SC	_:39:_:THR	4.03	-999.9	6	CB	CG2
_:37:_:GLU	HBOND:MC_MC	_:41:_:ALA	2.849	15.883	17	O	N	_:41:_:ALA
_:38:_:THR	HBOND:MC_MC	_:42:_:THR	3.18	14.422	17	O	N	_:42:_:THR
_:39:_:THR	HBOND:MC_MC	_:43:_:THR	3.263	17.268	17	O	N	_:43:_:THR
_:41:_:ALA	HBOND:MC_MC	_:44:_:SER	3.468	57.135	17	O	N	_:44:_:SER
_:41:_:ALA	HBOND:MC_MC	_:45:_:SER	2.814	15.441	17	O	N	_:45:_:SER
_:42:_:THR	HBOND:MC_MC	_:45:_:SER	3.135	57.388	17	O	N	_:45:_:SER
_:42:_:THR	HBOND:MC_MC	_:46:_:TRP	2.851	20.645	17	O	N	_:46:_:TRP
_:42:_:THR	VDW:SC_SC	_:46:_:TRP	3.513	-999.9	6	CG2	CD1
_:43:_:THR	HBOND:MC_MC	_:46:_:TRP	3.327	41.578	17	O	N	_:46:_:TRP
_:46:_:TRP	VDW:SC_SC	_:55:_:VAL	3.502	-999.9	6	CZ3	CG2
_:48:_:CYS	VDW:SC_SC	_:51:_:ALA	3.564	-999.9	6	CB	CB
_:49:_:ILE	HBOND:MC_MC	_:52:_:GLY	3.336	54.618	17	O	N	_:52:_:GLY
_:49:_:ILE	HBOND:MC_MC	_:53:_:VAL	2.999	11.321	17	O	N	_:53:_:VAL
_:50:_:THR	HBOND:MC_MC	_:53:_:VAL	3.165	56.657	17	O	N	_:53:_:VAL
_:50:_:THR	HBOND:MC_MC	_:54:_:THR	2.724	13.033	17	O	N	_:54:_:THR
_:50:_:THR	VDW:MC_SC	_:54:_:THR	3.959	-999.9	6	C	CG2
_:51:_:ALA	HBOND:MC_MC	_:54:_:THR	3.369	54.315	17	O	N	_:54:_:THR
_:51:_:ALA	HBOND:MC_MC	_:55:_:VAL	3.102	12.01	17	O	N	_:55:_:VAL
_:52:_:GLY	HBOND:MC_MC	_:55:_:VAL	3.397	52.515	17	O	N	_:55:_:VAL
_:52:_:GLY	HBOND:MC_MC	_:56:_:SER	2.559	16.006	17	O	N	_:56:_:SER
_:53:_:VAL	HBOND:MC_MC	_:56:_:SER	3.428	56.616	17	O	N	_:56:_:SER
_:53:_:VAL	HBOND:MC_MC	_:57:_:ALA	2.469	22.32	17	O	N	_:57:_:ALA
_:53:_:VAL	VDW:MC_SC	_:57:_:ALA	3.78	-999.9	6	C	CB
_:54:_:THR	HBOND:MC_MC	_:57:_:ALA	3.402	58.763	17	O	N	_:57:_:ALA
_:54:_:THR	HBOND:MC_MC	_:58:_:SER	2.525	17.777	17	O	N	_:58:_:SER
_:55:_:VAL	VDW:SC_SC	_:60:_:CYS	2.892	-999.9	6	CG1	SG
_:56:_:SER	VDW:MC_SC	_:59:_:LEU	3.911	-999.9	6	C	CB
_:62:_:THR	VDW:MC_SC	_:69:_:CYS	4.022	-999.9	6	C	SG
_:63:_:THR	VDW:MC_SC	_:69:_:CYS	3.258	-999.9	6	C	SG
_:64:_:LYS	VDW:SC_SC	_:69:_:CYS	3.589	-999.9	6	CG	SG
LichenicidinVK21A1
NodeId1	Interaction	NodeId2	Distance	Angle	Energy	Atom1	Atom2	Donor
_:1:_:MET	VDW:SC_SC	_:6:_:MET	3.578	-999.9	6	CB	CB
_:1:_:MET	VDW:SC_SC	_:10:_:TRP	3.17	-999.9	6	CE	CE3
_:1:_:MET	VDW:MC_SC	_:24:_:ALA	3.532	-999.9	6	C	CB
_:1:_:MET	VDW:SC_SC	_:61:_:TYR	3.361	-999.9	6	CG	CE2
_:1:_:MET	VDW:SC_SC	_:63:_:CYS	3.277	-999.9	6	CG	SG
_:2:_:SER	VDW:SC_SC	_:28:_:LEU	3.028	-999.9	6	CB	CD1
_:3:_:LYS	HBOND:MC_MC	_:6:_:MET	3.004	54.814	17	O	N	_:6:_:MET
_:3:_:LYS	VDW:SC_SC	_:6:_:MET	3.566	-999.9	6	CB	CG
_:3:_:LYS	HBOND:MC_MC	_:7:_:ILE	3.004	24.826	17	O	N	_:7:_:ILE
_:3:_:LYS	VDW:SC_SC	_:43:_:THR	3.96	-999.9	6	CE	CG2
_:4:_:LYS	HBOND:MC_MC	_:7:_:ILE	3.05	53.116	17	O	N	_:7:_:ILE
_:4:_:LYS	VDW:MC_SC	_:7:_:ILE	3.872	-999.9	6	C	CB
_:4:_:LYS	HBOND:MC_MC	_:8:_:LEU	3.001	13.706	17	O	N	_:8:_:LEU
_:5:_:GLU	HBOND:MC_MC	_:8:_:LEU	3.406	52.547	17	O	N	_:8:_:LEU
_:5:_:GLU	HBOND:MC_MC	_:9:_:SER	2.767	12.78	17	O	N	_:9:_:SER
_:5:_:GLU	VDW:SC_SC	_:67:_:LYS	3.903	-999.9	6	CD	CD
_:6:_:MET	HBOND:MC_MC	_:9:_:SER	3.385	56.729	17	O	N	_:9:_:SER
_:6:_:MET	HBOND:MC_MC	_:10:_:TRP	2.822	22.864	17	O	N	_:10:_:TRP
_:6:_:MET	VDW:SC_SC	_:63:_:CYS	4.046	-999.9	6	SD	CB
_:6:_:MET	VDW:SC_SC	_:65:_:VAL	3.08	-999.9	6	CE	CG1
_:7:_:ILE	HBOND:MC_MC	_:10:_:TRP	3.2	48.701	17	O	N	_:10:_:TRP
_:7:_:ILE	HBOND:MC_MC	_:11:_:LYS	3.18	15.753	17	O	N	_:11:_:LYS
_:7:_:ILE	VDW:SC_SC	_:22:_:HIS	3.833	-999.9	6	CG2	CD2
_:7:_:ILE	VDW:SC_SC	_:23:_:PRO	3.337	-999.9	6	CG2	CD
_:7:_:ILE	VDW:SC_SC	_:24:_:ALA	3.311	-999.9	6	CG1	CB
_:8:_:LEU	HBOND:MC_MC	_:11:_:LYS	3.306	49.072	17	O	N	_:11:_:LYS
_:8:_:LEU	VDW:SC_SC	_:11:_:LYS	3.54	-999.9	6	CD2	CE
_:8:_:LEU	HBOND:MC_MC	_:12:_:ASN	3.181	17.376	17	O	N	_:12:_:ASN
_:9:_:SER	HBOND:MC_MC	_:12:_:ASN	2.962	55.153	17	O	N	_:12:_:ASN
_:9:_:SER	VDW:MC_SC	_:12:_:ASN	3.801	-999.9	6	C	CB
_:9:_:SER	VDW:MC_SC	_:13:_:PRO	3.896	-999.9	6	C	CG
_:10:_:TRP	VDW:MC_SC	_:13:_:PRO	3.964	-999.9	6	C	CG
_:10:_:TRP	HBOND:MC_MC	_:14:_:MET	2.795	17.995	17	O	N	_:14:_:MET
_:10:_:TRP	VDW:SC_SC	_:14:_:MET	3.61	-999.9	6	CD1	SD
_:10:_:TRP	VDW:SC_SC	_:23:_:PRO	3.471	-999.9	6	CD1	CG
_:10:_:TRP	VDW:SC_SC	_:27:_:ILE	3.742	-999.9	6	CZ2	CD1
_:11:_:LYS	HBOND:MC_MC	_:14:_:MET	3.193	53.638	17	O	N	_:14:_:MET
_:11:_:LYS	HBOND:MC_MC	_:15:_:TYR	2.672	24.395	17	O	N	_:15:_:TYR
_:11:_:LYS	HBOND:MC_MC	_:16:_:ARG	3.442	56.724	17	O	N	_:16:_:ARG
_:12:_:ASN	HBOND:MC_MC	_:15:_:TYR	3.091	62.952	17	O	N	_:15:_:TYR
_:12:_:ASN	VDW:SC_SC	_:17:_:THR	3.012	-999.9	6	OD1	CG2
_:21:_:TYR	VDW:SC_SC	_:26:_:ASN	3.59	-999.9	6	CE2	ND2
_:22:_:HIS	VDW:MC_SC	_:26:_:ASN	3.848	-999.9	6	C	ND2
_:23:_:PRO	HBOND:MC_MC	_:26:_:ASN	3.196	50.291	17	O	N	_:26:_:ASN
_:23:_:PRO	VDW:MC_SC	_:26:_:ASN	3.932	-999.9	6	C	CB
_:23:_:PRO	HBOND:MC_MC	_:27:_:ILE	3.207	15.256	17	O	N	_:27:_:ILE
_:24:_:ALA	HBOND:MC_MC	_:27:_:ILE	3.245	49.799	17	O	N	_:27:_:ILE
_:24:_:ALA	HBOND:MC_MC	_:28:_:LEU	3.12	9.542	17	O	N	_:28:_:LEU
_:25:_:GLY	HBOND:MC_MC	_:28:_:LEU	3.323	54.93	17	O	N	_:28:_:LEU
_:25:_:GLY	HBOND:MC_MC	_:29:_:LYS	2.724	15.849	17	O	N	_:29:_:LYS
_:26:_:ASN	HBOND:MC_MC	_:29:_:LYS	3.319	57.478	17	O	N	_:29:_:LYS
_:26:_:ASN	HBOND:MC_MC	_:30:_:GLU	2.698	13.364	17	O	N	_:30:_:GLU
_:26:_:ASN	VDW:MC_SC	_:30:_:GLU	3.953	-999.9	6	C	CG
_:27:_:ILE	HBOND:MC_MC	_:30:_:GLU	3.345	57.964	17	O	N	_:30:_:GLU
_:27:_:ILE	VDW:MC_SC	_:30:_:GLU	3.965	-999.9	6	C	CB
_:27:_:ILE	HBOND:MC_MC	_:31:_:LEU	3.004	22.799	17	O	N	_:31:_:LEU
_:28:_:LEU	HBOND:MC_MC	_:31:_:LEU	3.354	50.035	17	O	N	_:31:_:LEU
_:28:_:LEU	HBOND:MC_MC	_:32:_:GLN	3.198	11.05	17	O	N	_:32:_:GLN
_:28:_:LEU	VDW:MC_SC	_:32:_:GLN	3.701	-999.9	6	C	NE2
_:29:_:LYS	HBOND:MC_MC	_:32:_:GLN	3.125	56.967	17	O	N	_:32:_:GLN
_:29:_:LYS	VDW:MC_SC	_:32:_:GLN	3.893	-999.9	6	C	CB
_:29:_:LYS	HBOND:MC_MC	_:33:_:GLU	2.7	17.642	17	O	N	_:33:_:GLU
_:30:_:GLU	HBOND:MC_MC	_:33:_:GLU	3.322	56.582	17	O	N	_:33:_:GLU
_:30:_:GLU	HBOND:MC_MC	_:34:_:GLU	2.95	8.668	17	O	N	_:34:_:GLU
_:31:_:LEU	HBOND:MC_MC	_:34:_:GLU	3.206	55.916	17	O	N	_:34:_:GLU
_:31:_:LEU	VDW:MC_SC	_:34:_:GLU	3.904	-999.9	6	C	CB
_:31:_:LEU	HBOND:MC_MC	_:35:_:GLU	2.741	13.994	17	O	N	_:35:_:GLU
_:32:_:GLN	HBOND:MC_MC	_:35:_:GLU	3.487	61.084	17	O	N	_:35:_:GLU
_:39:_:ILE	VDW:SC_MC	_:74:_:ASN	3.801	-999.9	6	CG2	C
_:42:_:GLY	HBOND:MC_MC	_:73:_:CYS	2.944	11.609	17	O	N	_:73:_:CYS
_:44:_:ILE	VDW:SC_SC	_:48:_:THR	3.655	-999.9	6	CD1	CG2
_:44:_:ILE	VDW:SC_SC	_:49:_:CYS	3.418	-999.9	6	CG1	SG
_:44:_:ILE	VDW:SC_SC	_:52:_:LEU	4.003	-999.9	6	CD1	CD1
_:45:_:THR	HBOND:MC_MC	_:48:_:THR	3.207	47.271	17	O	N	_:48:_:THR
_:45:_:THR	HBOND:MC_MC	_:49:_:CYS	3.179	19.815	17	O	N	_:49:_:CYS
_:46:_:LEU	HBOND:MC_MC	_:49:_:CYS	3.178	55.104	17	O	N	_:49:_:CYS
_:46:_:LEU	HBOND:MC_MC	_:50:_:ALA	2.679	11.083	17	O	N	_:50:_:ALA
_:47:_:SER	HBOND:MC_MC	_:50:_:ALA	3.264	53.474	17	O	N	_:50:_:ALA
_:47:_:SER	HBOND:MC_MC	_:51:_:ILE	2.999	10.661	17	O	N	_:51:_:ILE
_:48:_:THR	HBOND:MC_MC	_:51:_:ILE	3.031	59.993	17	O	N	_:51:_:ILE
_:48:_:THR	VDW:MC_SC	_:51:_:ILE	3.952	-999.9	6	C	CB
_:48:_:THR	HBOND:MC_MC	_:52:_:LEU	2.496	20.311	17	O	N	_:52:_:LEU
_:48:_:THR	VDW:SC_SC	_:52:_:LEU	3.407	-999.9	6	CG2	CD1
_:49:_:CYS	HBOND:MC_MC	_:52:_:LEU	3.13	56.42	17	O	N	_:52:_:LEU
_:49:_:CYS	VDW:MC_SC	_:52:_:LEU	3.93	-999.9	6	C	CB
_:49:_:CYS	HBOND:MC_MC	_:53:_:SER	2.699	18.747	17	O	N	_:53:_:SER
_:49:_:CYS	VDW:SC_SC	_:73:_:CYS	3.423	-999.9	6	SG	CB
_:51:_:ILE	HBOND:MC_MC	_:54:_:LYS	3.482	46.614	17	O	N	_:54:_:LYS
_:51:_:ILE	VDW:SC_SC	_:55:_:PRO	3.586	-999.9	6	CG2	CG
_:52:_:LEU	HBOND:MC_MC	_:56:_:LEU	2.562	13.899	17	O	N	_:56:_:LEU
_:52:_:LEU	VDW:SC_SC	_:56:_:LEU	3.259	-999.9	6	CD2	CD1
_:53:_:SER	HBOND:MC_MC	_:57:_:GLY	3.241	36.14	17	O	N	_:57:_:GLY
_:53:_:SER	HBOND:MC_MC	_:58:_:ASN	2.904	53.71	17	O	N	_:58:_:ASN
_:54:_:LYS	HBOND:MC_MC	_:57:_:GLY	3.252	37.757	17	O	N	_:57:_:GLY
_:61:_:TYR	HBOND:MC_MC	_:74:_:ASN	2.933	13.473	17	O	N	_:74:_:ASN
_:63:_:CYS	HBOND:MC_MC	_:72:_:SER	2.953	11.539	17	O	N	_:72:_:SER
_:65:_:VAL	HBOND:MC_MC	_:70:_:MET	2.903	14.566	17	O	N	_:70:_:MET
_:66:_:THR	HBOND:MC_MC	_:69:_:CYS	3.245	15.362	17	O	N	_:69:_:CYS
LichenicidinVK21A2
NodeId1	Interaction	NodeId2	Distance	Angle	Energy	Atom1	Atom2	Donor
_:1:_:MET	HBOND:MC_MC	_:4:_:MET	3.031	49.783	17	O	N	_:4:_:MET
_:1:_:MET	VDW:SC_SC	_:4:_:MET	3.814	-999.9	6	CB	SD
_:1:_:MET	HBOND:MC_MC	_:5:_:LYS	2.996	18.316	17	O	N	_:5:_:LYS
_:1:_:MET	VDW:SC_SC	_:28:_:LEU	3.105	-999.9	6	CG	CD1
_:1:_:MET	VDW:SC_SC	_:56:_:VAL	3.504	-999.9	6	CE	CG2
_:2:_:LYS	HBOND:MC_MC	_:5:_:LYS	3.247	55.071	17	O	N	_:5:_:LYS
_:2:_:LYS	HBOND:MC_MC	_:6:_:ASN	2.754	11.658	17	O	N	_:6:_:ASN
_:2:_:LYS	VDW:SC_SC	_:6:_:ASN	3.283	-999.9	6	CG	ND2
_:3:_:THR	HBOND:MC_MC	_:6:_:ASN	3.29	55.457	17	O	N	_:6:_:ASN
_:3:_:THR	VDW:MC_SC	_:6:_:ASN	3.897	-999.9	6	C	CB
_:3:_:THR	HBOND:MC_MC	_:7:_:SER	2.969	22.119	17	O	N	_:7:_:SER
_:4:_:MET	HBOND:MC_MC	_:7:_:SER	3.266	50.23	17	O	N	_:7:_:SER
_:4:_:MET	HBOND:MC_MC	_:8:_:ALA	3.221	11.574	17	O	N	_:8:_:ALA
_:4:_:MET	VDW:SC_SC	_:24:_:SER	3.772	-999.9	6	CE	CB
_:4:_:MET	VDW:SC_SC	_:28:_:LEU	3.512	-999.9	6	SD	CD1
_:5:_:LYS	HBOND:MC_MC	_:8:_:ALA	3.174	52.093	17	O	N	_:8:_:ALA
_:5:_:LYS	HBOND:MC_MC	_:9:_:ALA	2.888	21.721	17	O	N	_:9:_:ALA
_:5:_:LYS	IONIC:SC_SC	_:25:_:GLU	2.943	61.345	20	NZ	-1.899,2.810,-5.913
_:5:_:LYS	VDW:SC_SC	_:25:_:GLU	3.444	-999.9	6	CE	CD
_:6:_:ASN	HBOND:MC_MC	_:9:_:ALA	3.363	50.844	17	O	N	_:9:_:ALA
_:6:_:ASN	HBOND:MC_MC	_:10:_:ARG	3.227	12.185	17	O	N	_:10:_:ARG
_:7:_:SER	HBOND:MC_MC	_:10:_:ARG	3.479	49.517	17	O	N	_:10:_:ARG
_:7:_:SER	HBOND:MC_MC	_:11:_:GLU	3.241	17.797	17	O	N	_:11:_:GLU
_:8:_:ALA	HBOND:MC_MC	_:11:_:GLU	3.228	55.221	17	O	N	_:11:_:GLU
_:8:_:ALA	HBOND:MC_MC	_:12:_:ALA	3.258	34.969	17	O	N	_:12:_:ALA
_:8:_:ALA	VDW:SC_SC	_:17:_:ASN	3.065	-999.9	6	CB	OD1
_:9:_:ALA	HBOND:MC_MC	_:12:_:ALA	3.213	29.638	17	O	N	_:12:_:ALA
_:12:_:ALA	VDW:MC_SC	_:17:_:ASN	3.637	-999.9	6	C	ND2
_:13:_:PHE	HBOND:MC_MC	_:16:_:ALA	3.016	54.965	17	O	N	_:16:_:ALA
_:13:_:PHE	HBOND:MC_MC	_:17:_:ASN	2.93	17	17	O	N	_:17:_:ASN
_:13:_:PHE	VDW:SC_SC	_:17:_:ASN	3.175	-999.9	6	CB	ND2
_:14:_:LYS	HBOND:MC_MC	_:17:_:ASN	3.41	54.45	17	O	N	_:17:_:ASN
_:14:_:LYS	HBOND:MC_MC	_:18:_:HIS	3.151	5.455	17	O	N	_:18:_:HIS
_:15:_:GLY	VDW:MC_SC	_:19:_:PRO	3.612	-999.9	6	C	CG
_:16:_:ALA	HBOND:MC_MC	_:20:_:ALA	3.064	12.718	17	O	N	_:20:_:ALA
_:17:_:ASN	HBOND:MC_MC	_:20:_:ALA	3.377	56.741	17	O	N	_:20:_:ALA
_:17:_:ASN	HBOND:MC_MC	_:21:_:GLY	2.938	11.002	17	O	N	_:21:_:GLY
_:18:_:HIS	HBOND:MC_MC	_:21:_:GLY	3.46	54.418	17	O	N	_:21:_:GLY
_:18:_:HIS	HBOND:MC_MC	_:22:_:MET	2.849	21.478	17	O	N	_:22:_:MET
_:19:_:PRO	HBOND:MC_MC	_:22:_:MET	3.303	49.21	17	O	N	_:22:_:MET
_:19:_:PRO	HBOND:MC_MC	_:23:_:VAL	3.225	13.436	17	O	N	_:23:_:VAL
_:20:_:ALA	HBOND:MC_MC	_:23:_:VAL	3.328	51.041	17	O	N	_:23:_:VAL
_:20:_:ALA	HBOND:MC_MC	_:24:_:SER	3.321	14.974	17	O	N	_:24:_:SER
_:21:_:GLY	HBOND:MC_MC	_:24:_:SER	3.175	52.707	17	O	N	_:24:_:SER
_:21:_:GLY	HBOND:MC_MC	_:25:_:GLU	2.883	17.853	17	O	N	_:25:_:GLU
_:22:_:MET	HBOND:MC_MC	_:25:_:GLU	3.293	51.847	17	O	N	_:25:_:GLU
_:22:_:MET	VDW:MC_SC	_:25:_:GLU	3.863	-999.9	6	C	CB
_:22:_:MET	HBOND:MC_MC	_:26:_:GLU	3.048	22.766	17	O	N	_:26:_:GLU
_:23:_:VAL	HBOND:MC_MC	_:26:_:GLU	3.364	48.327	17	O	N	_:26:_:GLU
_:23:_:VAL	HBOND:MC_MC	_:27:_:GLU	3.396	9.444	17	O	N	_:27:_:GLU
_:24:_:SER	HBOND:MC_MC	_:27:_:GLU	3.354	52.528	17	O	N	_:27:_:GLU
_:24:_:SER	HBOND:MC_MC	_:28:_:LEU	2.762	16.423	17	O	N	_:28:_:LEU
_:24:_:SER	VDW:MC_SC	_:28:_:LEU	3.958	-999.9	6	C	CD1
_:25:_:GLU	HBOND:MC_MC	_:28:_:LEU	3.334	56.835	17	O	N	_:28:_:LEU
_:25:_:GLU	IONIC:SC_SC	_:29:_:LYS	3.934	27.28	20	-1.899,2.810,-5.913	NZ
_:25:_:GLU	HBOND:MC_MC	_:29:_:LYS	2.733	18.279	17	O	N	_:29:_:LYS
_:25:_:GLU	VDW:SC_SC	_:29:_:LYS	3.446	-999.9	6	CG	CE
_:26:_:GLU	HBOND:MC_MC	_:29:_:LYS	3.36	47.664	17	O	N	_:29:_:LYS
_:27:_:GLU	HBOND:MC_MC	_:30:_:ALA	3.35	51.288	17	O	N	_:30:_:ALA
_:27:_:GLU	HBOND:MC_MC	_:31:_:LEU	3.054	15.728	17	O	N	_:31:_:LEU
_:28:_:LEU	HBOND:MC_MC	_:31:_:LEU	3.248	55.355	17	O	N	_:31:_:LEU
_:28:_:LEU	VDW:SC_SC	_:31:_:LEU	3.864	-999.9	6	CD2	CD1
_:28:_:LEU	HBOND:MC_MC	_:32:_:VAL	2.765	15.728	17	O	N	_:32:_:VAL
_:28:_:LEU	VDW:SC_SC	_:58:_:VAL	3.436	-999.9	6	CD2	CG1
_:29:_:LYS	HBOND:MC_MC	_:32:_:VAL	3.282	51.36	17	O	N	_:32:_:VAL
_:29:_:LYS	HBOND:MC_MC	_:33:_:GLY	3.298	9.792	17	O	N	_:33:_:GLY
_:30:_:ALA	HBOND:MC_MC	_:33:_:GLY	3.466	53.543	17	O	N	_:33:_:GLY
_:30:_:ALA	HBOND:MC_MC	_:34:_:GLY	2.777	18.561	17	O	N	_:34:_:GLY
_:31:_:LEU	HBOND:MC_MC	_:34:_:GLY	3.33	52.384	17	O	N	_:34:_:GLY
_:31:_:LEU	HBOND:MC_MC	_:36:_:ASP	2.807	48.787	17	O	N	_:36:_:ASP
_:31:_:LEU	VDW:MC_SC	_:36:_:ASP	3.991	-999.9	6	C	CB
_:31:_:LEU	HBOND:MC_MC	_:37:_:VAL	3.495	21.772	17	O	N	_:37:_:VAL
_:31:_:LEU	VDW:SC_SC	_:37:_:VAL	3.584	-999.9	6	CB	CG2
_:31:_:LEU	VDW:SC_SC	_:58:_:VAL	3.838	-999.9	6	CD1	CB
_:31:_:LEU	VDW:SC_MC	_:59:_:SER	3.892	-999.9	6	CD2	C
_:32:_:VAL	VDW:SC_SC	_:37:_:VAL	3.948	-999.9	6	CG2	CG2
_:37:_:VAL	VDW:SC_SC	_:56:_:VAL	3.021	-999.9	6	CG1	CG1
_:38:_:ASN	HBOND:MC_MC	_:57:_:THR	2.902	11.073	17	O	N	_:57:_:THR
_:40:_:GLU	HBOND:MC_MC	_:55:_:GLY	2.92	14.438	17	N	O	_:40:_:GLU
_:42:_:THR	HBOND:MC_MC	_:53:_:THR	2.878	11.224	17	O	N	_:53:_:THR
_:44:_:ALA	VDW:MC_SC	_:50:_:THR	4	-999.9	6	C	CG2
_:44:_:ALA	HBOND:MC_MC	_:51:_:CYS	2.951	10.811	17	N	O	_:44:_:ALA
_:46:_:THR	HBOND:MC_MC	_:49:_:TRP	2.843	10.817	17	O	N	_:49:_:TRP
_:46:_:THR	VDW:SC_SC	_:49:_:TRP	3.834	-999.9	6	CG2	CB
_:58:_:VAL	VDW:SC_SC	_:70:_:SER	3.826	-999.9	6	CG2	CB
_:62:_:LEU	VDW:SC_SC	_:67:_:LYS	3.083	-999.9	6	CD2	CD
_:63:_:CYS	HBOND:MC_MC	_:66:_:THR	3.144	49.201	17	O	N	_:66:_:THR
_:63:_:CYS	VDW:SC_SC	_:66:_:THR	4.014	-999.9	6	CB	CB
_:63:_:CYS	HBOND:MC_MC	_:67:_:LYS	3.043	12.189	17	O	N	_:67:_:LYS
_:64:_:PRO	HBOND:MC_MC	_:67:_:LYS	3.231	54.814	17	O	N	_:67:_:LYS
_:64:_:PRO	HBOND:MC_MC	_:68:_:CYS	2.709	16.627	17	O	N	_:68:_:CYS
_:64:_:PRO	VDW:MC_SC	_:68:_:CYS	4.016	-999.9	6	C	SG
_:65:_:THR	HBOND:MC_MC	_:68:_:CYS	3.333	53.688	17	O	N	_:68:_:CYS
_:65:_:THR	HBOND:MC_MC	_:69:_:THR	2.87	14.23	17	O	N	_:69:_:THR
_:66:_:THR	HBOND:MC_MC	_:69:_:THR	3.242	58.159	17	O	N	_:69:_:THR
_:66:_:THR	HBOND:MC_MC	_:70:_:SER	2.743	16.356	17	O	N	_:70:_:SER
_:67:_:LYS	HBOND:MC_MC	_:70:_:SER	3.182	55.197	17	O	N	_:70:_:SER
_:67:_:LYS	HBOND:MC_MC	_:71:_:ARG	2.998	16.592	17	O	N	_:71:_:ARG
_:67:_:LYS	VDW:SC_SC	_:71:_:ARG	3.775	-999.9	6	CE	CZ
_:68:_:CYS	HBOND:MC_MC	_:71:_:ARG	3.335	49.798	17	O	N	_:71:_:ARG
_:68:_:CYS	VDW:MC_SC	_:71:_:ARG	3.996	-999.9	6	C	CB
_:68:_:CYS	HBOND:MC_MC	_:72:_:CYS	3.258	19.985	17	O	N	_:72:_:CYS
_:69:_:THR	HBOND:MC_MC	_:72:_:CYS	3.162	46.731	17	O	N	_:72:_:CYS
Mersacidin
NodeId1	Interaction	NodeId2	Distance	Angle	Energy	Atom1	Atom2	Donor
_:1:_:MET	VDW:SC_SC	_:10:_:TRP	3.889	-999.9	6	SD	CE3
_:1:_:MET	VDW:SC_SC	_:11:_:LYS	3.665	-999.9	6	CE	CB
_:2:_:SER	HBOND:MC_MC	_:9:_:SER	2.874	10.761	17	O	N	_:9:_:SER
_:3:_:GLN	VDW:SC_SC	_:8:_:ARG	3.424	-999.9	6	NE2	CZ
_:4:_:GLU	HBOND:MC_MC	_:7:_:ILE	2.872	19.89	17	N	O	_:4:_:GLU
_:4:_:GLU	VDW:MC_MC	_:7:_:ILE	4.013	-999.9	6	C	C
_:6:_:ILE	HBOND:MC_MC	_:20:_:THR	3.134	14.662	17	O	N	_:20:_:THR
_:8:_:ARG	HBOND:MC_MC	_:18:_:ASN	2.906	12.851	17	O	N	_:18:_:ASN
_:9:_:SER	VDW:SC_SC	_:17:_:GLU	3.889	-999.9	6	CB	CG
_:10:_:TRP	HBOND:MC_MC	_:16:_:ARG	2.956	8.771	17	N	O	_:10:_:TRP
_:10:_:TRP	VDW:SC_SC	_:16:_:ARG	3.648	-999.9	6	CG	CZ
_:10:_:TRP	VDW:SC_SC	_:18:_:ASN	3.512	-999.9	6	CD1	ND2
_:14:_:PHE	VDW:SC_SC	_:59:_:VAL	3.373	-999.9	6	CZ	CB
_:15:_:SER	HBOND:MC_MC	_:30:_:GLU	2.898	14.747	17	N	O	_:15:_:SER
_:16:_:ARG	VDW:SC_SC	_:59:_:VAL	3.381	-999.9	6	CZ	CG1
_:17:_:GLU	HBOND:MC_MC	_:28:_:PHE	2.834	11.319	17	N	O	_:17:_:GLU
_:18:_:ASN	VDW:SC_SC	_:22:_:ASN	3.519	-999.9	6	OD1	CG
_:19:_:SER	HBOND:MC_MC	_:26:_:ASN	3.033	18.649	17	O	N	_:26:_:ASN
_:21:_:GLN	HBOND:MC_MC	_:25:_:GLY	3.27	28.483	17	O	N	_:25:_:GLY
_:22:_:ASN	HBOND:MC_MC	_:25:_:GLY	2.962	57.603	17	O	N	_:25:_:GLY
_:23:_:PRO	HBOND:MC_MC	_:56:_:GLY	3.153	4.886	17	O	N	_:56:_:GLY
_:27:_:PRO	VDW:MC_SC	_:51:_:PHE	4.024	-999.9	6	C	CE2
_:27:_:PRO	VDW:SC_SC	_:62:_:LEU	3.665	-999.9	6	CB	CD2
_:28:_:PHE	VDW:SC_SC	_:45:_:MET	3.524	-999.9	6	CE2	SD
_:29:_:SER	HBOND:MC_MC	_:43:_:GLY	3.046	8.951	17	O	N	_:43:_:GLY
_:31:_:LEU	HBOND:MC_MC	_:40:_:VAL	3.376	43.524	17	N	O	_:31:_:LEU
_:31:_:LEU	VDW:SC_SC	_:40:_:VAL	3.356	-999.9	6	CD2	CG2
_:31:_:LEU	HBOND:MC_MC	_:41:_:GLY	2.865	15.046	17	N	O	_:31:_:LEU
_:31:_:LEU	VDW:SC_SC	_:67:_:ILE	3.007	-999.9	6	CD2	CD1
_:36:_:MET	VDW:SC_SC	_:39:_:LEU	3.275	-999.9	6	CE	CD2
_:36:_:MET	VDW:SC_SC	_:40:_:VAL	3.796	-999.9	6	SD	CG1
_:36:_:MET	VDW:SC_SC	_:67:_:ILE	4.098	-999.9	6	SD	CG2
_:40:_:VAL	VDW:SC_SC	_:67:_:ILE	3.748	-999.9	6	CG1	CG1
_:45:_:MET	HBOND:MC_MC	_:48:_:ALA	2.787	11.023	17	O	N	_:48:_:ALA
_:45:_:MET	VDW:SC_SC	_:51:_:PHE	3.656	-999.9	6	SD	CB
_:48:_:ALA	HBOND:MC_MC	_:51:_:PHE	2.922	31.731	17	O	N	_:51:_:PHE
_:48:_:ALA	VDW:SC_SC	_:51:_:PHE	3.352	-999.9	6	CB	CD1
_:48:_:ALA	HBOND:MC_MC	_:52:_:THR	2.496	16.341	17	O	N	_:52:_:THR
_:48:_:ALA	VDW:MC_SC	_:52:_:THR	3.982	-999.9	6	C	CB
_:49:_:CYS	HBOND:MC_MC	_:52:_:THR	3.292	56.355	17	O	N	_:52:_:THR
_:49:_:CYS	HBOND:MC_MC	_:53:_:LEU	2.748	11.791	17	O	N	_:53:_:LEU
_:50:_:THR	VDW:SC_SC	_:65:_:GLU	3.044	-999.9	6	CG2	CD
_:51:_:PHE	VDW:SC_SC	_:62:_:LEU	3.509	-999.9	6	CZ	CD1
_:51:_:PHE	VDW:SC_SC	_:66:_:CYS	3.846	-999.9	6	CE1	CB
_:58:_:GLY	HBOND:MC_SC	_:61:_:THR	3.062	16.602	17	N	OG1	_:58:_:GLY
_:58:_:GLY	HBOND:MC_MC	_:62:_:LEU	2.854	17.091	17	O	N	_:62:_:LEU
_:59:_:VAL	HBOND:MC_MC	_:62:_:LEU	3.16	52.629	17	O	N	_:62:_:LEU
_:59:_:VAL	HBOND:MC_MC	_:63:_:THR	2.813	16.605	17	O	N	_:63:_:THR
_:60:_:CYS	HBOND:MC_MC	_:63:_:THR	3.361	56.173	17	O	N	_:63:_:THR
_:60:_:CYS	HBOND:MC_MC	_:64:_:SER	2.713	16.588	17	O	N	_:64:_:SER
_:61:_:THR	HBOND:MC_MC	_:64:_:SER	3.346	52.159	17	O	N	_:64:_:SER
_:61:_:THR	HBOND:MC_MC	_:65:_:GLU	3.05	9.869	17	O	N	_:65:_:GLU
_:62:_:LEU	HBOND:MC_MC	_:65:_:GLU	3.301	57.281	17	O	N	_:65:_:GLU
_:62:_:LEU	HBOND:MC_MC	_:66:_:CYS	2.609	16.842	17	O	N	_:66:_:CYS
_:63:_:THR	HBOND:MC_MC	_:66:_:CYS	3.304	57.778	17	O	N	_:66:_:CYS
_:63:_:THR	HBOND:MC_MC	_:67:_:ILE	3.028	12.948	17	O	N	_:67:_:ILE
_:63:_:THR	VDW:SC_SC	_:67:_:ILE	3.941	-999.9	6	CG2	CD1
_:65:_:GLU	VDW:MC_SC	_:68:_:CYS	4.034	-999.9	6	C	SG
MichiganinA
NodeId1	Interaction	NodeId2	Distance	Angle	Energy	Atom1	Atom2	Donor
_:1:_:MET	VDW:SC_SC	_:4:_:ILE	3.7	-999.9	6	CG	CB
_:1:_:MET	HBOND:MC_MC	_:5:_:LEU	2.925	19.982	17	O	N	_:5:_:LEU
_:1:_:MET	VDW:SC_SC	_:13:_:VAL	3.831	-999.9	6	SD	CG1
_:1:_:MET	VDW:SC_SC	_:65:_:CYS	3.337	-999.9	6	CE	SG
_:2:_:ASN	HBOND:MC_MC	_:5:_:LEU	3.175	54.54	17	O	N	_:5:_:LEU
_:2:_:ASN	VDW:MC_SC	_:5:_:LEU	3.986	-999.9	6	C	CB
_:2:_:ASN	HBOND:MC_MC	_:6:_:GLU	2.842	15.628	17	O	N	_:6:_:GLU
_:3:_:ASP	HBOND:MC_MC	_:6:_:GLU	3.258	53.95	17	O	N	_:6:_:GLU
_:3:_:ASP	HBOND:MC_MC	_:7:_:THR	2.77	20.564	17	O	N	_:7:_:THR
_:3:_:ASP	VDW:SC_SC	_:62:_:THR	3.879	-999.9	6	CG	CG2
_:4:_:ILE	HBOND:MC_MC	_:7:_:THR	3.077	48.08	17	O	N	_:7:_:THR
_:4:_:ILE	HBOND:MC_MC	_:8:_:GLU	3.028	13.01	17	O	N	_:8:_:GLU
_:4:_:ILE	VDW:SC_MC	_:31:_:VAL	3.887	-999.9	6	CG2	C
_:4:_:ILE	VDW:SC_SC	_:62:_:THR	3.504	-999.9	6	CG1	CG2
_:5:_:LEU	HBOND:MC_MC	_:8:_:GLU	3.291	52.878	17	O	N	_:8:_:GLU
_:5:_:LEU	VDW:MC_SC	_:8:_:GLU	3.363	-999.9	6	C	CG
_:5:_:LEU	HBOND:MC_MC	_:9:_:THR	3.23	16.899	17	O	N	_:9:_:THR
_:5:_:LEU	VDW:SC_SC	_:13:_:VAL	3.548	-999.9	6	CD1	CG2
_:6:_:GLU	HBOND:MC_MC	_:9:_:THR	3.124	43.799	17	O	N	_:9:_:THR
_:7:_:THR	VDW:MC_SC	_:32:_:GLN	3.238	-999.9	6	C	OE1
_:8:_:GLU	VDW:SC_MC	_:12:_:MET	3.923	-999.9	6	CD	C
_:8:_:GLU	VDW:SC_SC	_:13:_:VAL	3.771	-999.9	6	CD	CG2
_:8:_:GLU	VDW:SC_SC	_:30:_:SER	3.697	-999.9	6	CB	CB
_:15:_:PRO	VDW:SC_SC	_:31:_:VAL	3.512	-999.9	6	CG	CG2
_:17:_:TRP	VDW:SC_SC	_:31:_:VAL	3.517	-999.9	6	CB	CG2
_:17:_:TRP	PIPISTACK:SC_SC	_:46:_:TYR	6.358	117.154	9.4	4.188,-9.213,-4.504	7.896,-11.980,-0.143
_:17:_:TRP	VDW:SC_SC	_:46:_:TYR	3.533	-999.9	6	CZ3	CE2
_:17:_:TRP	VDW:SC_SC	_:65:_:CYS	3.993	-999.9	6	CD1	CB
_:18:_:ASP	HBOND:MC_SC	_:22:_:ASP	3.356	41.918	17	N	OD1	_:18:_:ASP
_:18:_:ASP	VDW:SC_SC	_:22:_:ASP	3.854	-999.9	6	CB	CG
_:19:_:MET	VDW:MC_SC	_:22:_:ASP	4.029	-999.9	6	C	CB
_:19:_:MET	HBOND:MC_MC	_:23:_:ALA	2.816	28.412	17	O	N	_:23:_:ALA
_:19:_:MET	VDW:SC_SC	_:43:_:VAL	3.198	-999.9	6	CE	CG1
_:20:_:LEU	HBOND:MC_MC	_:23:_:ALA	2.941	50.716	17	O	N	_:23:_:ALA
_:20:_:LEU	VDW:MC_SC	_:23:_:ALA	3.732	-999.9	6	C	CB
_:20:_:LEU	HBOND:MC_MC	_:24:_:GLY	2.438	30.273	17	O	N	_:24:_:GLY
_:20:_:LEU	VDW:SC_SC	_:33:_:THR	3.812	-999.9	6	CD2	CB
_:20:_:LEU	VDW:SC_SC	_:42:_:VAL	3.104	-999.9	6	CD1	CG1
_:20:_:LEU	VDW:SC_SC	_:63:_:ILE	3.059	-999.9	6	CD2	CG2
_:21:_:LEU	VDW:SC_SC	_:39:_:PHE	3.224	-999.9	6	CD2	CZ
_:22:_:ASP	VDW:MC_SC	_:25:_:GLU	3.994	-999.9	6	C	CB
_:22:_:ASP	HBOND:MC_MC	_:26:_:ASP	3.401	32.559	17	O	N	_:26:_:ASP
_:23:_:ALA	VDW:MC_SC	_:34:_:GLN	3.563	-999.9	6	C	NE2
_:24:_:GLY	VDW:MC_SC	_:34:_:GLN	3.85	-999.9	6	C	NE2
_:26:_:ASP	VDW:SC_MC	_:29:_:PRO	3.821	-999.9	6	CB	C
_:33:_:THR	VDW:SC_SC	_:62:_:THR	3.784	-999.9	6	CG2	CG2
_:33:_:THR	VDW:SC_SC	_:63:_:ILE	3.965	-999.9	6	CG2	CG1
_:35:_:ILE	VDW:SC_SC	_:42:_:VAL	3.081	-999.9	6	CD1	CG2
_:35:_:ILE	VDW:SC_SC	_:53:_:LEU	3.903	-999.9	6	CD1	CD1
_:35:_:ILE	VDW:SC_SC	_:56:_:LEU	3.062	-999.9	6	CD1	CD1
_:35:_:ILE	VDW:SC_SC	_:58:_:ILE	3.077	-999.9	6	CD1	CD1
_:37:_:ALA	VDW:SC_SC	_:42:_:VAL	3.569	-999.9	6	CB	CG2
_:37:_:ALA	VDW:SC_SC	_:56:_:LEU	3.295	-999.9	6	CB	CD2
_:38:_:GLU	IONIC:SC_SC	_:41:_:ARG	3.625	41.765	20	23.198,-16.700,-1.637	CZ
_:38:_:GLU	HBOND:MC_MC	_:41:_:ARG	2.381	13.606	17	O	N	_:41:_:ARG
_:38:_:GLU	VDW:SC_SC	_:41:_:ARG	3.819	-999.9	6	CG	CB
_:39:_:PHE	HBOND:MC_MC	_:42:_:VAL	3.032	51.305	17	O	N	_:42:_:VAL
_:39:_:PHE	HBOND:MC_MC	_:43:_:VAL	2.872	13.176	17	O	N	_:43:_:VAL
_:40:_:ARG	HBOND:MC_MC	_:43:_:VAL	2.974	56.803	17	O	N	_:43:_:VAL
_:40:_:ARG	VDW:MC_SC	_:43:_:VAL	3.8	-999.9	6	C	CB
_:40:_:ARG	HBOND:MC_MC	_:44:_:SER	2.638	18.046	17	O	N	_:44:_:SER
_:41:_:ARG	HBOND:MC_MC	_:44:_:SER	3	53.957	17	O	N	_:44:_:SER
_:41:_:ARG	VDW:MC_SC	_:45:_:PRO	3.914	-999.9	6	C	CG
_:41:_:ARG	VDW:SC_SC	_:52:_:TRP	3.409	-999.9	6	CD	CE2
_:42:_:VAL	HBOND:MC_MC	_:46:_:TYR	3.058	15.718	17	O	N	_:46:_:TYR
_:42:_:VAL	VDW:SC_SC	_:52:_:TRP	4.035	-999.9	6	CG2	CD1
_:42:_:VAL	VDW:SC_SC	_:53:_:LEU	2.811	-999.9	6	CG1	CD1
_:42:_:VAL	VDW:SC_SC	_:56:_:LEU	2.807	-999.9	6	CG2	CD1
_:43:_:VAL	HBOND:MC_MC	_:46:_:TYR	3.446	60.352	17	O	N	_:46:_:TYR
_:43:_:VAL	HBOND:MC_MC	_:47:_:MET	2.498	19.965	17	O	N	_:47:_:MET
_:43:_:VAL	VDW:SC_SC	_:47:_:MET	3.506	-999.9	6	CG1	CG
_:44:_:SER	HBOND:MC_MC	_:47:_:MET	3.324	48.548	17	O	N	_:47:_:MET
_:44:_:SER	HBOND:MC_MC	_:48:_:SER	2.964	25.072	17	O	N	_:48:_:SER
_:45:_:PRO	HBOND:MC_MC	_:48:_:SER	2.968	47.585	17	O	N	_:48:_:SER
_:45:_:PRO	VDW:MC_SC	_:48:_:SER	3.873	-999.9	6	C	CB
_:45:_:PRO	HBOND:MC_MC	_:49:_:SER	2.179	42.89	40	O	N	_:49:_:SER
_:45:_:PRO	VDW:MC_MC	_:49:_:SER	3.778	-999.9	6	C	C
_:45:_:PRO	VDW:SC_SC	_:52:_:TRP	3.512	-999.9	6	CG	CB
_:46:_:TYR	VDW:SC_SC	_:63:_:ILE	3.946	-999.9	6	CE2	CG2
_:46:_:TYR	VDW:SC_SC	_:64:_:ILE	3.452	-999.9	6	CE1	CB
_:46:_:TYR	PICATION:SC_SC	_:68:_:ARG	4.639	166.278	9.6	CE2	CZ
_:50:_:SER	HBOND:MC_MC	_:53:_:LEU	3.087	46.54	17	O	N	_:53:_:LEU
_:50:_:SER	HBOND:MC_MC	_:54:_:CYS	3.22	12.683	17	O	N	_:54:_:CYS
_:50:_:SER	VDW:SC_SC	_:54:_:CYS	4.129	-999.9	6	CB	SG
_:50:_:SER	VDW:MC_SC	_:60:_:CYS	4.07	-999.9	6	C	SG
_:51:_:GLY	HBOND:MC_MC	_:54:_:CYS	3.277	56.347	17	O	N	_:54:_:CYS
_:51:_:GLY	HBOND:MC_MC	_:55:_:THR	2.967	15.724	17	O	N	_:55:_:THR
_:52:_:TRP	HBOND:MC_MC	_:55:_:THR	3.141	54.269	17	O	N	_:55:_:THR
_:52:_:TRP	HBOND:MC_MC	_:56:_:LEU	2.873	17.242	17	O	N	_:56:_:LEU
_:52:_:TRP	VDW:SC_SC	_:56:_:LEU	3.408	-999.9	6	CD1	CD1
_:53:_:LEU	HBOND:MC_MC	_:56:_:LEU	3.252	50.482	17	O	N	_:56:_:LEU
_:53:_:LEU	VDW:MC_SC	_:56:_:LEU	3.892	-999.9	6	C	CB
_:53:_:LEU	HBOND:MC_MC	_:57:_:THR	3.309	20.514	17	O	N	_:57:_:THR
_:53:_:LEU	VDW:SC_SC	_:58:_:ILE	3.165	-999.9	6	CD1	CD1
_:53:_:LEU	VDW:SC_SC	_:60:_:CYS	3.638	-999.9	6	CB	SG
_:53:_:LEU	VDW:SC_SC	_:63:_:ILE	2.702	-999.9	6	CD2	CD1
_:54:_:CYS	HBOND:MC_MC	_:57:_:THR	3.045	50.353	17	O	N	_:57:_:THR
_:54:_:CYS	SSBOND:SC_SC	_:60:_:CYS	2.114	157.37	167	SG	SG
_:54:_:CYS	VDW:SC_SC	_:60:_:CYS	3.273	-999.9	6	SG	CB
_:58:_:ILE	VDW:SC_SC	_:63:_:ILE	3.003	-999.9	6	CD1	CD1
_:59:_:GLU	HBOND:MC_MC	_:62:_:THR	3.462	53.363	17	O	N	_:62:_:THR
_:59:_:GLU	VDW:SC_SC	_:62:_:THR	3.955	-999.9	6	CB	CB
_:59:_:GLU	HBOND:MC_MC	_:63:_:ILE	3.301	20.649	17	O	N	_:63:_:ILE
_:60:_:CYS	HBOND:MC_MC	_:63:_:ILE	3.119	53.238	17	O	N	_:63:_:ILE
_:60:_:CYS	HBOND:MC_MC	_:64:_:ILE	2.833	17.721	17	O	N	_:64:_:ILE
_:60:_:CYS	VDW:MC_SC	_:64:_:ILE	3.796	-999.9	6	C	CG2
_:61:_:GLY	HBOND:MC_MC	_:64:_:ILE	3.305	52.763	17	O	N	_:64:_:ILE
_:61:_:GLY	VDW:MC_SC	_:64:_:ILE	3.751	-999.9	6	C	CG2
_:61:_:GLY	HBOND:MC_MC	_:65:_:CYS	2.83	50.746	17	O	N	_:65:_:CYS
_:61:_:GLY	HBOND:MC_MC	_:66:_:ALA	2.922	5.149	17	O	N	_:66:_:ALA
_:62:_:THR	HBOND:MC_MC	_:65:_:CYS	3.126	22.825	17	O	N	_:65:_:CYS
_:64:_:ILE	VDW:SC_MC	_:67:_:CYS	3.895	-999.9	6	CG1	C
_:64:_:ILE	VDW:SC_SC	_:68:_:ARG	3.454	-999.9	6	CG1	CB
Mutacin2
NodeId1	Interaction	NodeId2	Distance	Angle	Energy	Atom1	Atom2	Donor
_:1:_:MET	VDW:SC_SC	_:4:_:LEU	3.297	-999.9	6	SD	CB
_:1:_:MET	VDW:SC_SC	_:40:_:GLU	3.597	-999.9	6	CE	CG
_:1:_:MET	VDW:SC_SC	_:43:_:MET	3.505	-999.9	6	CE	CG
_:2:_:ASN	VDW:SC_SC	_:5:_:ASN	4.001	-999.9	6	CB	CB
_:3:_:LYS	HBOND:MC_MC	_:6:_:SER	3.454	53.692	17	O	N	_:6:_:SER
_:3:_:LYS	HBOND:MC_MC	_:7:_:ASN	2.95	14.635	17	O	N	_:7:_:ASN
_:4:_:LEU	HBOND:MC_MC	_:7:_:ASN	3.312	54.705	17	O	N	_:7:_:ASN
_:4:_:LEU	HBOND:MC_MC	_:8:_:ALA	2.888	13.525	17	O	N	_:8:_:ALA
_:4:_:LEU	VDW:SC_SC	_:39:_:TYR	3.628	-999.9	6	CD1	CE2
_:4:_:LEU	VDW:SC_SC	_:43:_:MET	4.026	-999.9	6	CD1	CG
_:5:_:ASN	HBOND:MC_MC	_:8:_:ALA	3.275	54.645	17	O	N	_:8:_:ALA
_:5:_:ASN	HBOND:MC_MC	_:9:_:VAL	3.025	10.953	17	O	N	_:9:_:VAL
_:5:_:ASN	VDW:SC_SC	_:9:_:VAL	3.311	-999.9	6	OD1	CG2
_:6:_:SER	HBOND:MC_MC	_:9:_:VAL	3.354	55.902	17	O	N	_:9:_:VAL
_:6:_:SER	HBOND:MC_MC	_:10:_:VAL	2.669	13.485	17	O	N	_:10:_:VAL
_:6:_:SER	VDW:MC_SC	_:10:_:VAL	3.926	-999.9	6	C	CG2
_:7:_:ASN	HBOND:MC_MC	_:10:_:VAL	3.057	58.068	17	O	N	_:10:_:VAL
_:7:_:ASN	VDW:MC_SC	_:10:_:VAL	3.827	-999.9	6	C	CB
_:7:_:ASN	HBOND:MC_MC	_:11:_:SER	2.959	21.117	17	O	N	_:11:_:SER
_:8:_:ALA	HBOND:MC_MC	_:11:_:SER	3.251	49.244	17	O	N	_:11:_:SER
_:8:_:ALA	HBOND:MC_MC	_:12:_:LEU	3.184	16.971	17	O	N	_:12:_:LEU
_:9:_:VAL	HBOND:MC_MC	_:12:_:LEU	3.203	52.238	17	O	N	_:12:_:LEU
_:9:_:VAL	HBOND:MC_MC	_:13:_:ASN	3.002	25.656	17	O	N	_:13:_:ASN
_:9:_:VAL	VDW:SC_SC	_:13:_:ASN	3.18	-999.9	6	CG1	ND2
_:10:_:VAL	HBOND:MC_MC	_:13:_:ASN	3.431	47.536	17	O	N	_:13:_:ASN
_:10:_:VAL	HBOND:MC_MC	_:14:_:GLU	2.662	12.066	17	O	N	_:14:_:GLU
_:10:_:VAL	VDW:SC_SC	_:14:_:GLU	3.38	-999.9	6	CG1	CD
_:11:_:SER	HBOND:MC_MC	_:14:_:GLU	3.486	49.368	17	O	N	_:14:_:GLU
_:11:_:SER	HBOND:MC_MC	_:15:_:VAL	3.284	20.419	17	O	N	_:15:_:VAL
_:12:_:LEU	VDW:SC_SC	_:20:_:LEU	4.025	-999.9	6	CD2	CD2
_:12:_:LEU	VDW:SC_SC	_:29:_:TRP	3.292	-999.9	6	CD2	CZ2
_:16:_:SER	HBOND:MC_SC	_:19:_:GLU	3.411	14.904	17	N	OE2	_:16:_:SER
_:16:_:SER	HBOND:MC_MC	_:20:_:LEU	3.003	22.94	17	O	N	_:20:_:LEU
_:17:_:ASP	HBOND:MC_MC	_:20:_:LEU	3.083	53.135	17	O	N	_:20:_:LEU
_:17:_:ASP	VDW:MC_SC	_:20:_:LEU	3.866	-999.9	6	C	CB
_:17:_:ASP	HBOND:MC_MC	_:21:_:ASP	2.916	21.301	17	O	N	_:21:_:ASP
_:18:_:SER	HBOND:MC_MC	_:21:_:ASP	3.085	52.385	17	O	N	_:21:_:ASP
_:18:_:SER	VDW:MC_SC	_:21:_:ASP	3.852	-999.9	6	C	CB
_:18:_:SER	HBOND:MC_MC	_:22:_:THR	3.226	11.46	17	O	N	_:22:_:THR
_:19:_:GLU	HBOND:MC_MC	_:22:_:THR	3.164	54.266	17	O	N	_:22:_:THR
_:19:_:GLU	HBOND:MC_MC	_:23:_:ILE	2.64	15.961	17	O	N	_:23:_:ILE
_:19:_:GLU	VDW:MC_SC	_:23:_:ILE	3.899	-999.9	6	C	CG1
_:20:_:LEU	HBOND:MC_MC	_:23:_:ILE	3.271	53.9	17	O	N	_:23:_:ILE
_:20:_:LEU	HBOND:MC_MC	_:24:_:LEU	3.027	10.509	17	O	N	_:24:_:LEU
_:20:_:LEU	VDW:SC_SC	_:24:_:LEU	3.777	-999.9	6	CG	CD1
_:20:_:LEU	VDW:SC_SC	_:29:_:TRP	3.885	-999.9	6	CD1	CE2
_:21:_:ASP	HBOND:MC_MC	_:25:_:GLY	2.88	16.355	17	O	N	_:25:_:GLY
_:22:_:THR	HBOND:MC_MC	_:25:_:GLY	3.154	55.166	17	O	N	_:25:_:GLY
_:22:_:THR	HBOND:MC_MC	_:26:_:GLY	2.761	17.968	17	O	N	_:26:_:GLY
_:23:_:ILE	VDW:MC_MC	_:26:_:GLY	3.778	-999.9	6	C	C
_:23:_:ILE	VDW:SC_SC	_:29:_:TRP	3.626	-999.9	6	CG2	CB
_:24:_:LEU	VDW:SC_SC	_:29:_:TRP	3.509	-999.9	6	CD2	CD1
_:24:_:LEU	VDW:SC_SC	_:30:_:TRP	3.395	-999.9	6	CD2	CE3
_:27:_:ASN	VDW:SC_SC	_:31:_:GLN	3.634	-999.9	6	CB	OE1
_:28:_:ARG	HBOND:MC_MC	_:31:_:GLN	3.317	58.45	17	O	N	_:31:_:GLN
_:28:_:ARG	HBOND:MC_MC	_:32:_:GLY	2.681	15.154	17	O	N	_:32:_:GLY
_:29:_:TRP	HBOND:MC_MC	_:32:_:GLY	3.122	60.417	17	O	N	_:32:_:GLY
_:29:_:TRP	HBOND:MC_MC	_:33:_:VAL	2.476	21.777	17	O	N	_:33:_:VAL
_:29:_:TRP	VDW:SC_SC	_:33:_:VAL	3.898	-999.9	6	CD1	CB
_:30:_:TRP	HBOND:MC_MC	_:33:_:VAL	3.425	45.489	17	O	N	_:33:_:VAL
_:30:_:TRP	VDW:MC_SC	_:33:_:VAL	3.729	-999.9	6	C	CG1
_:30:_:TRP	HBOND:MC_MC	_:34:_:VAL	3.273	9.133	17	O	N	_:34:_:VAL
_:31:_:GLN	HBOND:MC_MC	_:34:_:VAL	3.418	54.138	17	O	N	_:34:_:VAL
_:31:_:GLN	VDW:MC_SC	_:34:_:VAL	3.993	-999.9	6	C	CB
_:31:_:GLN	VDW:MC_SC	_:35:_:PRO	3.864	-999.9	6	C	CG
_:32:_:GLY	VDW:MC_SC	_:35:_:PRO	3.94	-999.9	6	C	CG
_:32:_:GLY	HBOND:MC_MC	_:36:_:THR	2.869	16.567	17	O	N	_:36:_:THR
_:33:_:VAL	HBOND:MC_MC	_:36:_:THR	3.088	53.022	17	O	N	_:36:_:THR
_:33:_:VAL	VDW:MC_SC	_:36:_:THR	3.695	-999.9	6	C	CB
_:33:_:VAL	HBOND:MC_MC	_:37:_:VAL	3.111	19.834	17	O	N	_:37:_:VAL
_:34:_:VAL	HBOND:MC_MC	_:37:_:VAL	2.975	51.875	17	O	N	_:37:_:VAL
_:34:_:VAL	VDW:MC_SC	_:37:_:VAL	3.968	-999.9	6	C	CB
_:34:_:VAL	HBOND:MC_MC	_:38:_:SER	3.121	15.124	17	O	N	_:38:_:SER
_:35:_:PRO	HBOND:MC_MC	_:38:_:SER	3.305	55.913	17	O	N	_:38:_:SER
_:35:_:PRO	HBOND:MC_MC	_:39:_:TYR	2.77	10.665	17	O	N	_:39:_:TYR
_:36:_:THR	HBOND:MC_MC	_:39:_:TYR	3.314	62.49	17	O	N	_:39:_:TYR
_:36:_:THR	VDW:MC_SC	_:39:_:TYR	3.801	-999.9	6	C	CB
_:36:_:THR	HBOND:MC_MC	_:40:_:GLU	2.757	24.717	17	O	N	_:40:_:GLU
_:36:_:THR	VDW:MC_SC	_:40:_:GLU	4.037	-999.9	6	C	CG
_:37:_:VAL	HBOND:MC_MC	_:40:_:GLU	3.122	50.017	17	O	N	_:40:_:GLU
_:37:_:VAL	VDW:MC_SC	_:40:_:GLU	3.876	-999.9	6	C	CB
_:37:_:VAL	HBOND:MC_MC	_:41:_:CYS	3.251	15.796	17	O	N	_:41:_:CYS
_:38:_:SER	HBOND:MC_MC	_:41:_:CYS	3.387	51.547	17	O	N	_:41:_:CYS
_:38:_:SER	HBOND:MC_MC	_:42:_:ARG	2.812	10.49	17	O	N	_:42:_:ARG
_:38:_:SER	VDW:MC_SC	_:42:_:ARG	3.629	-999.9	6	C	CZ
_:39:_:TYR	HBOND:MC_MC	_:42:_:ARG	3.148	62.236	17	O	N	_:42:_:ARG
_:39:_:TYR	VDW:MC_SC	_:42:_:ARG	4.024	-999.9	6	C	CB
_:39:_:TYR	HBOND:MC_MC	_:43:_:MET	2.56	19.987	17	O	N	_:43:_:MET
_:39:_:TYR	PIPISTACK:SC_SC	_:46:_:TRP	5.848	89.709	9.4	4.688,-5.462,-6.225	5.652,-9.926,-2.572
_:39:_:TYR	VDW:SC_SC	_:46:_:TRP	3.315	-999.9	6	CE1	CZ3
_:40:_:GLU	HBOND:MC_MC	_:43:_:MET	3.078	57.502	17	O	N	_:43:_:MET
_:40:_:GLU	VDW:MC_SC	_:43:_:MET	3.843	-999.9	6	C	CB
_:40:_:GLU	HBOND:MC_MC	_:44:_:ASN	2.731	16.182	17	O	N	_:44:_:ASN
_:40:_:GLU	VDW:MC_SC	_:44:_:ASN	3.919	-999.9	6	C	ND2
_:41:_:CYS	HBOND:MC_MC	_:44:_:ASN	3.193	53.098	17	O	N	_:44:_:ASN
_:41:_:CYS	HBOND:MC_MC	_:45:_:SER	2.958	12.258	17	O	N	_:45:_:SER
_:42:_:ARG	HBOND:MC_MC	_:45:_:SER	2.956	61.05	17	O	N	_:45:_:SER
_:42:_:ARG	VDW:MC_SC	_:45:_:SER	3.855	-999.9	6	C	CB
_:42:_:ARG	HBOND:MC_MC	_:46:_:TRP	2.558	13.803	17	O	N	_:46:_:TRP
_:42:_:ARG	VDW:MC_SC	_:46:_:TRP	4.002	-999.9	6	C	CG
_:43:_:MET	HBOND:MC_MC	_:46:_:TRP	3.244	59.239	17	O	N	_:46:_:TRP
_:43:_:MET	HBOND:MC_MC	_:47:_:GLN	2.6	13.905	17	O	N	_:47:_:GLN
_:43:_:MET	VDW:SC_SC	_:47:_:GLN	3.632	-999.9	6	SD	CB
_:44:_:ASN	HBOND:MC_MC	_:48:_:HIS	3.131	14.961	17	O	N	_:48:_:HIS
_:45:_:SER	HBOND:MC_MC	_:48:_:HIS	3.315	53.866	17	O	N	_:48:_:HIS
_:45:_:SER	HBOND:MC_MC	_:49:_:VAL	3.03	15.796	17	O	N	_:49:_:VAL
_:46:_:TRP	HBOND:MC_MC	_:49:_:VAL	2.898	58.171	17	O	N	_:49:_:VAL
_:46:_:TRP	VDW:MC_SC	_:49:_:VAL	3.795	-999.9	6	C	CB
_:46:_:TRP	HBOND:MC_MC	_:50:_:PHE	2.492	20.585	17	O	N	_:50:_:PHE
_:46:_:TRP	VDW:MC_SC	_:50:_:PHE	3.774	-999.9	6	C	CD1
_:47:_:GLN	HBOND:MC_MC	_:50:_:PHE	3.104	55.713	17	O	N	_:50:_:PHE
_:47:_:GLN	VDW:MC_SC	_:50:_:PHE	3.942	-999.9	6	C	CB
_:47:_:GLN	HBOND:MC_MC	_:51:_:THR	2.734	14.691	17	O	N	_:51:_:THR
_:48:_:HIS	HBOND:MC_MC	_:51:_:THR	3.204	56.42	17	O	N	_:51:_:THR
_:48:_:HIS	VDW:MC_MC	_:51:_:THR	3.853	-999.9	6	C	C
_:48:_:HIS	VDW:MC_SC	_:53:_:CYS	3.552	-999.9	6	C	SG
Mutacin1140
NodeId1	Interaction	NodeId2	Distance	Angle	Energy	Atom1	Atom2	Donor
_:1:_:MET	VDW:MC_SC	_:7:_:LEU	4.015	-999.9	6	C	CD2
_:1:_:MET	VDW:SC_SC	_:24:_:PHE	3.777	-999.9	6	CE	CZ
_:3:_:ASN	HBOND:MC_MC	_:6:_:LEU	3.012	13.825	17	O	N	_:6:_:LEU
_:6:_:LEU	VDW:SC_SC	_:26:_:THR	3.267	-999.9	6	CD1	CB
_:6:_:LEU	VDW:SC_SC	_:27:_:THR	3.92	-999.9	6	CD1	CG2
_:7:_:LEU	VDW:SC_SC	_:24:_:PHE	3.114	-999.9	6	CD1	CD2
_:8:_:GLU	HBOND:MC_MC	_:25:_:ASP	2.861	15.049	17	N	O	_:8:_:GLU
_:9:_:VAL	VDW:SC_SC	_:22:_:PHE	3.361	-999.9	6	CG1	CD2
_:9:_:VAL	VDW:SC_SC	_:24:_:PHE	3.888	-999.9	6	CG2	CE2
_:10:_:LEU	HBOND:MC_MC	_:23:_:ALA	2.982	10.343	17	O	N	_:23:_:ALA
_:12:_:THR	HBOND:MC_MC	_:21:_:LEU	2.964	11.924	17	O	N	_:21:_:LEU
_:14:_:THR	HBOND:MC_MC	_:19:_:GLU	2.919	14.907	17	N	O	_:14:_:THR
_:14:_:THR	VDW:SC_SC	_:21:_:LEU	3.981	-999.9	6	CB	CD1
_:18:_:GLN	VDW:SC_SC	_:46:_:SER	3.566	-999.9	6	OE1	CB
_:18:_:GLN	VDW:SC_SC	_:50:_:PRO	3.361	-999.9	6	NE2	CD
_:19:_:GLU	IONIC:SC_SC	_:43:_:LYS	3.185	51.931	20	-16.073,-2.352,-6.006	NZ
_:20:_:ASP	HBOND:MC_SC	_:46:_:SER	3.344	27.539	17	N	OG	_:20:_:ASP
_:20:_:ASP	VDW:SC_SC	_:61:_:TYR	3.751	-999.9	6	CG	CE1
_:21:_:LEU	VDW:SC_SC	_:34:_:SER	3.746	-999.9	6	CD2	CB
_:22:_:PHE	HBOND:MC_MC	_:33:_:ALA	3.231	10.154	17	O	N	_:33:_:ALA
_:22:_:PHE	PIPISTACK:SC_SC	_:42:_:PHE	4.397	164.749	9.4	-5.422,2.668,-2.779	-6.250,-1.619,-3.299
_:22:_:PHE	VDW:SC_SC	_:42:_:PHE	3.536	-999.9	6	CD1	CZ
_:22:_:PHE	PIPISTACK:SC_SC	_:45:_:TRP	5.526	128.987	9.4	-5.422,2.668,-2.779	-5.617,1.216,2.549
_:22:_:PHE	PIPISTACK:SC_SC	_:61:_:TYR	5.305	83.59	9.4	-5.422,2.668,-2.779	-7.964,6.011,0.462
_:22:_:PHE	VDW:SC_SC	_:61:_:TYR	3.513	-999.9	6	CZ	CZ
_:24:_:PHE	HBOND:MC_MC	_:31:_:ILE	2.726	19.412	17	N	O	_:24:_:PHE
_:24:_:PHE	VDW:SC_SC	_:31:_:ILE	3.311	-999.9	6	CB	CG1
_:24:_:PHE	VDW:SC_SC	_:33:_:ALA	3.298	-999.9	6	CE1	CB
_:26:_:THR	HBOND:MC_MC	_:29:_:THR	2.871	8.493	17	O	N	_:29:_:THR
_:33:_:ALA	VDW:MC_SC	_:42:_:PHE	3.894	-999.9	6	C	CE1
_:35:_:ASN	VDW:MC_SC	_:38:_:PRO	3.531	-999.9	6	C	CB
_:35:_:ASN	HBOND:MC_MC	_:39:_:ASP	2.69	33.211	17	O	N	_:39:_:ASP
_:36:_:ASP	HBOND:MC_MC	_:39:_:ASP	3.141	45.624	17	O	N	_:39:_:ASP
_:36:_:ASP	HBOND:MC_MC	_:40:_:THR	3.32	13.529	17	O	N	_:40:_:THR
_:37:_:ASP	HBOND:MC_MC	_:40:_:THR	3.132	51.46	17	O	N	_:40:_:THR
_:37:_:ASP	VDW:MC_SC	_:40:_:THR	3.963	-999.9	6	C	CB
_:37:_:ASP	IONIC:SC_SC	_:41:_:ARG	3.637	59.118	20	-3.684,-10.067,-0.799	CZ
_:37:_:ASP	HBOND:MC_MC	_:41:_:ARG	2.925	17.517	17	O	N	_:41:_:ARG
_:37:_:ASP	VDW:SC_SC	_:41:_:ARG	3.802	-999.9	6	CG	CZ
_:38:_:PRO	HBOND:MC_MC	_:41:_:ARG	3.253	59.817	17	O	N	_:41:_:ARG
_:38:_:PRO	VDW:SC_SC	_:41:_:ARG	3.904	-999.9	6	CD	CD
_:38:_:PRO	HBOND:MC_MC	_:42:_:PHE	2.549	14.125	17	O	N	_:42:_:PHE
_:39:_:ASP	HBOND:MC_MC	_:42:_:PHE	3.076	53.653	17	O	N	_:42:_:PHE
_:39:_:ASP	HBOND:MC_MC	_:43:_:LYS	2.614	17.53	17	O	N	_:43:_:LYS
_:39:_:ASP	VDW:MC_SC	_:43:_:LYS	3.846	-999.9	6	C	CG
_:40:_:THR	HBOND:MC_MC	_:43:_:LYS	3.42	50.807	17	O	N	_:43:_:LYS
_:40:_:THR	HBOND:MC_MC	_:44:_:SER	2.916	14.026	17	O	N	_:44:_:SER
_:41:_:ARG	HBOND:MC_MC	_:44:_:SER	3.085	53.222	17	O	N	_:44:_:SER
_:41:_:ARG	HBOND:MC_MC	_:45:_:TRP	3.013	19.504	17	O	N	_:45:_:TRP
_:41:_:ARG	VDW:MC_SC	_:45:_:TRP	3.703	-999.9	6	C	CD1
_:42:_:PHE	HBOND:MC_MC	_:45:_:TRP	3.142	55.24	17	O	N	_:45:_:TRP
_:42:_:PHE	VDW:SC_SC	_:45:_:TRP	3.264	-999.9	6	CD2	CD1
_:42:_:PHE	HBOND:MC_MC	_:46:_:SER	2.84	16.738	17	O	N	_:46:_:SER
_:43:_:LYS	HBOND:MC_MC	_:46:_:SER	3.299	51.414	17	O	N	_:46:_:SER
_:43:_:LYS	HBOND:MC_MC	_:47:_:LEU	3.001	12.621	17	O	N	_:47:_:LEU
_:44:_:SER	HBOND:MC_MC	_:47:_:LEU	3.311	54.196	17	O	N	_:47:_:LEU
_:44:_:SER	HBOND:MC_MC	_:48:_:CYS	2.862	17.413	17	O	N	_:48:_:CYS
_:45:_:TRP	HBOND:MC_MC	_:48:_:CYS	3.099	52.977	17	O	N	_:48:_:CYS
_:45:_:TRP	VDW:MC_SC	_:48:_:CYS	4.015	-999.9	6	C	CB
_:45:_:TRP	HBOND:MC_MC	_:49:_:THR	2.875	17.129	17	O	N	_:49:_:THR
_:45:_:TRP	PIPISTACK:SC_SC	_:61:_:TYR	5.732	45.61	9.4	-5.617,1.216,2.549	-7.964,6.011,0.462
_:45:_:TRP	VDW:SC_SC	_:61:_:TYR	3.248	-999.9	6	CE3	CE2
_:45:_:TRP	VDW:SC_SC	_:62:_:CYS	3.51	-999.9	6	CZ3	CB
_:46:_:SER	HBOND:MC_MC	_:49:_:THR	3.249	48.923	17	O	N	_:49:_:THR
_:46:_:SER	VDW:MC_SC	_:50:_:PRO	3.66	-999.9	6	C	CG
_:47:_:LEU	VDW:MC_SC	_:50:_:PRO	3.695	-999.9	6	C	CG
_:47:_:LEU	HBOND:MC_MC	_:51:_:GLY	2.984	14.436	17	O	N	_:51:_:GLY
_:48:_:CYS	HBOND:MC_MC	_:51:_:GLY	3.255	54.907	17	O	N	_:51:_:GLY
_:48:_:CYS	HBOND:MC_MC	_:52:_:CYS	2.829	11.592	17	O	N	_:52:_:CYS
_:48:_:CYS	SSBOND:SC_SC	_:62:_:CYS	1.746	96.042	167	SG	SG
_:48:_:CYS	VDW:SC_SC	_:62:_:CYS	3.17	-999.9	6	CB	SG
_:49:_:THR	HBOND:MC_MC	_:52:_:CYS	3.45	55.815	17	O	N	_:52:_:CYS
_:49:_:THR	HBOND:MC_MC	_:53:_:ALA	3.004	16.706	17	O	N	_:53:_:ALA
_:49:_:THR	VDW:SC_SC	_:58:_:PHE	3.731	-999.9	6	CB	CE1
_:49:_:THR	VDW:SC_SC	_:61:_:TYR	3.836	-999.9	6	CG2	CZ
_:50:_:PRO	HBOND:MC_MC	_:53:_:ALA	3.441	55.825	17	O	N	_:53:_:ALA
_:50:_:PRO	HBOND:MC_MC	_:54:_:ARG	3.141	13.977	17	O	N	_:54:_:ARG
_:51:_:GLY	HBOND:MC_MC	_:54:_:ARG	3.376	51.978	17	O	N	_:54:_:ARG
_:51:_:GLY	HBOND:MC_MC	_:55:_:THR	2.906	16.148	17	O	N	_:55:_:THR
_:52:_:CYS	HBOND:MC_MC	_:55:_:THR	3.347	56.193	17	O	N	_:55:_:THR
_:52:_:CYS	HBOND:MC_MC	_:56:_:GLY	2.573	17.804	17	O	N	_:56:_:GLY
_:53:_:ALA	HBOND:MC_MC	_:56:_:GLY	3.486	52.854	17	O	N	_:56:_:GLY
_:58:_:PHE	PIPISTACK:SC_SC	_:61:_:TYR	6.237	116.121	9.4	-11.460,10.585,2.863	-7.964,6.011,0.462
_:58:_:PHE	VDW:SC_MC	_:61:_:TYR	4.01	-999.9	6	CZ	C
_:60:_:SER	VDW:SC_SC	_:63:_:CYS	4.125	-999.9	6	CB	SG
MutacinBNY266
NodeId1	Interaction	NodeId2	Distance	Angle	Energy	Atom1	Atom2	Donor
_:1:_:PHE	PIPISTACK:SC_SC	_:4:_:TRP	5.764	100.792	9.4	1.205,-3.567,-1.176	6.254,-2.033,-3.496
_:1:_:PHE	VDW:SC_SC	_:4:_:TRP	3.5	-999.9	6	CD2	CB
_:1:_:PHE	HBOND:MC_MC	_:5:_:SER	2.704	22.992	17	O	N	_:5:_:SER
_:2:_:LYS	HBOND:MC_MC	_:5:_:SER	3.422	51.173	17	O	N	_:5:_:SER
_:2:_:LYS	HBOND:MC_MC	_:6:_:PHE	3.001	15.172	17	O	N	_:6:_:PHE
_:2:_:LYS	VDW:SC_SC	_:12:_:ALA	3.873	-999.9	6	CG	CB
_:3:_:SER	HBOND:MC_MC	_:6:_:PHE	3.158	53.691	17	O	N	_:6:_:PHE
_:3:_:SER	VDW:MC_SC	_:6:_:PHE	3.882	-999.9	6	C	CB
_:3:_:SER	HBOND:MC_MC	_:7:_:CYS	3.064	18.666	17	O	N	_:7:_:CYS
_:4:_:TRP	HBOND:MC_MC	_:7:_:CYS	3.315	49.413	17	O	N	_:7:_:CYS
_:4:_:TRP	HBOND:MC_MC	_:8:_:THR	3.34	17.304	17	O	N	_:8:_:THR
_:5:_:SER	HBOND:MC_MC	_:8:_:THR	2.977	49.875	17	O	N	_:8:_:THR
_:6:_:PHE	PIPISTACK:SC_SC	_:17:_:PHE	5.765	138.426	9.4	9.782,6.567,2.942	5.960,10.365,4.989
_:6:_:PHE	VDW:SC_SC	_:19:_:SER	3.578	-999.9	6	CE2	CB
_:11:_:CYS	VDW:SC_SC	_:17:_:PHE	3.57	-999.9	6	SG	CE2
NisinA
NodeId1	Interaction	NodeId2	Distance	Angle	Energy	Atom1	Atom2	Donor
_:1:_:MET	VDW:SC_SC	_:5:_:ASP	3.706	-999.9	6	CE	CG
_:3:_:THR	VDW:SC_SC	_:26:_:SER	3.847	-999.9	6	CG2	CB
_:3:_:THR	VDW:SC_SC	_:29:_:LEU	3.084	-999.9	6	CG2	CD1
_:3:_:THR	VDW:SC_SC	_:49:_:CYS	3.084	-999.9	6	CG2	SG
_:4:_:LYS	VDW:SC_SC	_:7:_:ASN	3.566	-999.9	6	CE	ND2
_:4:_:LYS	VDW:SC_SC	_:25:_:THR	3.718	-999.9	6	CB	CG2
_:4:_:LYS	HBOND:MC_SC	_:26:_:SER	2.756	26.471	17	N	OG	_:4:_:LYS
_:5:_:ASP	VDW:SC_SC	_:44:_:MET	3.64	-999.9	6	CG	SD
_:6:_:PHE	VDW:SC_SC	_:10:_:LEU	3.089	-999.9	6	CD2	CD1
_:6:_:PHE	VDW:SC_SC	_:11:_:VAL	3.79	-999.9	6	CB	CG2
_:6:_:PHE	VDW:SC_SC	_:22:_:PRO	3.7	-999.9	6	CD2	CG
_:6:_:PHE	VDW:SC_SC	_:44:_:MET	3.315	-999.9	6	CE1	CG
_:6:_:PHE	VDW:SC_SC	_:49:_:CYS	3.25	-999.9	6	CZ	CB
_:6:_:PHE	VDW:SC_SC	_:51:_:CYS	3.563	-999.9	6	CE2	SG
_:7:_:ASN	HBOND:MC_MC	_:10:_:LEU	2.793	18.968	17	O	N	_:10:_:LEU
_:7:_:ASN	VDW:MC_SC	_:10:_:LEU	3.946	-999.9	6	C	CB
_:8:_:LEU	HBOND:MC_MC	_:11:_:VAL	3.285	48.158	17	O	N	_:11:_:VAL
_:8:_:LEU	VDW:SC_SC	_:11:_:VAL	4.029	-999.9	6	CD2	CG2
_:8:_:LEU	HBOND:MC_MC	_:12:_:SER	3.165	20.212	17	O	N	_:12:_:SER
_:9:_:ASP	HBOND:MC_MC	_:12:_:SER	3.161	41.879	17	O	N	_:12:_:SER
_:10:_:LEU	VDW:MC_SC	_:13:_:VAL	3.511	-999.9	6	C	CG2
_:10:_:LEU	VDW:SC_SC	_:22:_:PRO	2.928	-999.9	6	CD1	CG
_:10:_:LEU	VDW:SC_SC	_:51:_:CYS	3.656	-999.9	6	CD2	SG
_:11:_:VAL	VDW:SC_SC	_:56:_:SER	3.81	-999.9	6	CG1	CB
_:12:_:SER	HBOND:MC_MC	_:56:_:SER	3.406	58.474	17	O	N	_:56:_:SER
_:13:_:VAL	VDW:SC_SC	_:18:_:SER	3.501	-999.9	6	CG2	CB
_:13:_:VAL	HBOND:MC_MC	_:54:_:HIS	3.405	47.254	17	O	N	_:54:_:HIS
_:15:_:LYS	HBOND:MC_MC	_:18:_:SER	2.415	39.932	17	O	N	_:18:_:SER
_:15:_:LYS	HBOND:MC_MC	_:19:_:GLY	3.202	19.289	17	O	N	_:19:_:GLY
_:15:_:LYS	VDW:SC_SC	_:53:_:ILE	3.588	-999.9	6	CD	CG1
_:15:_:LYS	VDW:SC_SC	_:54:_:HIS	3.858	-999.9	6	CG	CE1
_:16:_:LYS	HBOND:MC_MC	_:19:_:GLY	3.303	55.214	17	O	N	_:19:_:GLY
_:16:_:LYS	HBOND:MC_MC	_:20:_:ALA	2.844	17.359	17	O	N	_:20:_:ALA
_:17:_:ASP	HBOND:MC_MC	_:20:_:ALA	3.03	56.923	17	O	N	_:20:_:ALA
_:17:_:ASP	VDW:MC_SC	_:20:_:ALA	3.898	-999.9	6	C	CB
_:17:_:ASP	HBOND:MC_MC	_:21:_:SER	2.784	16.096	17	O	N	_:21:_:SER
_:18:_:SER	HBOND:MC_MC	_:21:_:SER	3.444	50.812	17	O	N	_:21:_:SER
_:18:_:SER	VDW:MC_SC	_:22:_:PRO	2.92	-999.9	6	C	CD
_:19:_:GLY	VDW:MC_SC	_:22:_:PRO	3.396	-999.9	6	C	CD
_:19:_:GLY	HBOND:MC_MC	_:23:_:ARG	3.022	20.431	17	O	N	_:23:_:ARG
_:19:_:GLY	VDW:MC_SC	_:23:_:ARG	3.63	-999.9	6	C	CG
_:20:_:ALA	HBOND:MC_MC	_:23:_:ARG	3.095	53.7	17	O	N	_:23:_:ARG
_:20:_:ALA	VDW:MC_SC	_:23:_:ARG	3.705	-999.9	6	C	CB
_:20:_:ALA	HBOND:MC_MC	_:24:_:ILE	3.027	14.085	17	O	N	_:24:_:ILE
_:21:_:SER	HBOND:MC_MC	_:24:_:ILE	3.219	55.341	17	O	N	_:24:_:ILE
_:21:_:SER	HBOND:MC_MC	_:25:_:THR	2.763	18.703	17	O	N	_:25:_:THR
_:22:_:PRO	HBOND:MC_MC	_:25:_:THR	3.089	53.995	17	O	N	_:25:_:THR
_:22:_:PRO	VDW:MC_SC	_:25:_:THR	3.994	-999.9	6	C	CB
_:22:_:PRO	HBOND:MC_MC	_:26:_:SER	2.932	18.052	17	O	N	_:26:_:SER
_:22:_:PRO	VDW:SC_SC	_:29:_:LEU	3.312	-999.9	6	CB	CD1
_:26:_:SER	VDW:SC_SC	_:29:_:LEU	2.853	-999.9	6	CB	CD2
_:29:_:LEU	VDW:SC_SC	_:49:_:CYS	3.116	-999.9	6	CD1	SG
_:31:_:THR	VDW:SC_SC	_:49:_:CYS	3.053	-999.9	6	CG2	CB
_:32:_:PRO	HBOND:MC_MC	_:51:_:CYS	3.114	11.963	17	O	N	_:51:_:CYS
_:34:_:CYS	HBOND:MC_MC	_:51:_:CYS	2.888	12.613	17	N	O	_:34:_:CYS
_:34:_:CYS	HBOND:MC_MC	_:53:_:ILE	3.218	15.647	17	O	N	_:53:_:ILE
_:36:_:THR	HBOND:MC_MC	_:53:_:ILE	3.108	16.458	17	N	O	_:36:_:THR
_:36:_:THR	HBOND:SC_MC	_:55:_:VAL	3.498	16.66	17	OG1	N	_:55:_:VAL
_:36:_:THR	VDW:SC_SC	_:55:_:VAL	3.663	-999.9	6	CG2	CG2
_:36:_:THR	VDW:SC_SC	_:57:_:LYS	3.594	-999.9	6	CG2	CD
_:39:_:LEU	VDW:SC_SC	_:57:_:LYS	3.525	-999.9	6	CD1	CB
_:42:_:CYS	VDW:SC_SC	_:52:_:SER	4.001	-999.9	6	SG	CB
_:43:_:ASN	VDW:SC_SC	_:48:_:THR	3.671	-999.9	6	ND2	CG2
_:43:_:ASN	HBOND:MC_MC	_:50:_:HIS	2.92	10.978	17	O	N	_:50:_:HIS
_:43:_:ASN	VDW:SC_SC	_:50:_:HIS	3.793	-999.9	6	ND2	CE1
_:45:_:LYS	HBOND:MC_MC	_:48:_:THR	2.79	11.859	17	O	N	_:48:_:THR
NisinU
NodeId1	Interaction	NodeId2	Distance	Angle	Energy	Atom1	Atom2	Donor
_:1:_:MET	VDW:SC_SC	_:6:_:PHE	3.987	-999.9	6	CE	CE1
_:1:_:MET	VDW:SC_SC	_:26:_:THR	3.646	-999.9	6	SD	CG2
_:5:_:ASP	VDW:SC_SC	_:15:_:LYS	3.849	-999.9	6	CB	CD
_:6:_:PHE	HBOND:MC_MC	_:15:_:LYS	3.136	18.208	17	O	N	_:15:_:LYS
_:6:_:PHE	VDW:SC_MC	_:29:_:SER	3.543	-999.9	6	CE1	C
_:6:_:PHE	VDW:SC_SC	_:30:_:LEU	3.629	-999.9	6	CE2	CB
_:7:_:ASN	VDW:SC_SC	_:16:_:GLU	3.175	-999.9	6	OD1	CD
_:8:_:LEU	VDW:SC_SC	_:11:_:ILE	3.856	-999.9	6	CD1	CG1
_:8:_:LEU	HBOND:MC_MC	_:13:_:ILE	2.925	13.533	17	N	O	_:8:_:LEU
_:8:_:LEU	VDW:SC_SC	_:30:_:LEU	3.543	-999.9	6	CD1	CD2
_:8:_:LEU	VDW:SC_SC	_:54:_:PHE	3.305	-999.9	6	CD2	CE2
_:10:_:LEU	VDW:SC_SC	_:54:_:PHE	3.255	-999.9	6	CB	CZ
_:11:_:ILE	VDW:SC_SC	_:30:_:LEU	3.824	-999.9	6	CD1	CD2
_:11:_:ILE	VDW:SC_SC	_:41:_:MET	3.354	-999.9	6	CD1	CE
_:11:_:ILE	VDW:SC_SC	_:45:_:LEU	2.691	-999.9	6	CD1	CD2
_:11:_:ILE	VDW:SC_SC	_:52:_:CYS	3.931	-999.9	6	CG2	CB
_:11:_:ILE	VDW:SC_SC	_:54:_:PHE	3.502	-999.9	6	CG2	CE1
_:13:_:ILE	VDW:SC_SC	_:30:_:LEU	3.092	-999.9	6	CD1	CD2
_:13:_:ILE	VDW:SC_SC	_:41:_:MET	3.423	-999.9	6	CD1	CE
_:14:_:SER	HBOND:MC_MC	_:18:_:ASN	2.686	32.538	17	O	N	_:18:_:ASN
_:14:_:SER	VDW:MC_SC	_:18:_:ASN	3.662	-999.9	6	C	CB
_:15:_:LYS	HBOND:MC_MC	_:18:_:ASN	3.311	48.047	17	O	N	_:18:_:ASN
_:18:_:ASN	VDW:SC_SC	_:32:_:THR	3.317	-999.9	6	OD1	CG2
_:18:_:ASN	VDW:SC_SC	_:35:_:CYS	3.526	-999.9	6	ND2	CB
_:19:_:SER	VDW:MC_SC	_:33:_:PRO	3.894	-999.9	6	C	CD
_:20:_:GLY	VDW:MC_SC	_:31:_:CYS	4.078	-999.9	6	C	SG
_:20:_:GLY	VDW:MC_SC	_:33:_:PRO	3.913	-999.9	6	C	CD
_:22:_:SER	VDW:SC_SC	_:31:_:CYS	3.528	-999.9	6	CB	SG
_:23:_:PRO	VDW:MC_SC	_:29:_:SER	3.704	-999.9	6	C	CB
_:24:_:ARG	HBOND:MC_SC	_:29:_:SER	3.48	54.034	17	N	OG	_:24:_:ARG
_:24:_:ARG	VDW:MC_SC	_:29:_:SER	3.902	-999.9	6	C	CB
_:24:_:ARG	VDW:SC_SC	_:31:_:CYS	3.752	-999.9	6	CG	CB
_:24:_:ARG	VDW:SC_SC	_:40:_:LEU	3.62	-999.9	6	CB	CB
_:25:_:ILE	VDW:SC_SC	_:29:_:SER	3.564	-999.9	6	CG1	CB
_:25:_:ILE	VDW:SC_MC	_:30:_:LEU	3.741	-999.9	6	CD1	C
_:25:_:ILE	VDW:SC_SC	_:40:_:LEU	2.81	-999.9	6	CG2	CB
_:25:_:ILE	VDW:SC_SC	_:42:_:THR	3.715	-999.9	6	CG2	CB
_:30:_:LEU	HBOND:MC_MC	_:41:_:MET	2.883	13.703	17	O	N	_:41:_:MET
_:30:_:LEU	VDW:SC_SC	_:41:_:MET	3.581	-999.9	6	CG	CG
_:32:_:THR	VDW:SC_SC	_:35:_:CYS	3.513	-999.9	6	CB	CB
_:32:_:THR	HBOND:SC_MC	_:36:_:LYS	2.681	9.491	17	OG1	N	_:36:_:LYS
_:32:_:THR	HBOND:MC_MC	_:39:_:ILE	3.001	9.141	17	N	O	_:32:_:THR
_:36:_:LYS	VDW:SC_SC	_:39:_:ILE	3.524	-999.9	6	CB	CG1
_:36:_:LYS	VDW:SC_SC	_:41:_:MET	3.541	-999.9	6	CD	SD
_:39:_:ILE	VDW:SC_SC	_:44:_:PRO	3.332	-999.9	6	CG1	CG
_:40:_:LEU	HBOND:MC_MC	_:43:_:CYS	3.47	45.427	17	O	N	_:43:_:CYS
_:40:_:LEU	VDW:SC_SC	_:43:_:CYS	3.909	-999.9	6	CD1	SG
_:41:_:MET	VDW:SC_SC	_:44:_:PRO	3.662	-999.9	6	SD	CB
_:41:_:MET	HBOND:MC_MC	_:45:_:LEU	2.56	13.472	17	O	N	_:45:_:LEU
_:41:_:MET	VDW:MC_SC	_:45:_:LEU	3.82	-999.9	6	C	CG
_:42:_:THR	HBOND:MC_MC	_:45:_:LEU	3.476	48.151	17	O	N	_:45:_:LEU
_:42:_:THR	HBOND:MC_MC	_:46:_:LYS	3.415	10.899	17	O	N	_:46:_:LYS
_:43:_:CYS	HBOND:MC_MC	_:46:_:LYS	3.147	53.779	17	O	N	_:46:_:LYS
_:45:_:LEU	HBOND:MC_MC	_:52:_:CYS	3.07	10.14	17	O	N	_:52:_:CYS
_:45:_:LEU	VDW:SC_SC	_:54:_:PHE	3.187	-999.9	6	CD1	CD1
_:47:_:THR	HBOND:MC_MC	_:50:_:CYS	2.972	13.645	17	N	O	_:47:_:THR
NisinZ
NodeId1	Interaction	NodeId2	Distance	Angle	Energy	Atom1	Atom2	Donor
_:1:_:MET	HBOND:MC_MC	_:4:_:LYS	3.24	55.014	17	O	N	_:4:_:LYS
_:1:_:MET	VDW:SC_SC	_:4:_:LYS	4.01	-999.9	6	CE	CD
_:1:_:MET	HBOND:MC_MC	_:5:_:ASP	2.82	9.357	17	O	N	_:5:_:ASP
_:1:_:MET	VDW:MC_SC	_:5:_:ASP	4.02	-999.9	6	C	CG
_:2:_:SER	HBOND:MC_MC	_:5:_:ASP	3.043	60.562	17	O	N	_:5:_:ASP
_:2:_:SER	VDW:MC_SC	_:5:_:ASP	3.808	-999.9	6	C	CB
_:2:_:SER	HBOND:MC_MC	_:6:_:PHE	2.505	23.691	17	O	N	_:6:_:PHE
_:2:_:SER	VDW:SC_SC	_:6:_:PHE	3.208	-999.9	6	CB	CE2
_:2:_:SER	VDW:SC_SC	_:16:_:LYS	3.292	-999.9	6	CB	CG
_:3:_:THR	HBOND:MC_MC	_:6:_:PHE	3.047	52.128	17	O	N	_:6:_:PHE
_:3:_:THR	VDW:MC_MC	_:6:_:PHE	3.789	-999.9	6	C	C
_:5:_:ASP	VDW:SC_MC	_:17:_:ASP	3.95	-999.9	6	CG	C
_:6:_:PHE	VDW:SC_MC	_:13:_:VAL	3.619	-999.9	6	CZ	C
_:6:_:PHE	VDW:SC_MC	_:14:_:SER	3.762	-999.9	6	CE2	C
_:6:_:PHE	VDW:SC_MC	_:15:_:LYS	3.501	-999.9	6	CD2	C
_:9:_:ASP	VDW:SC_MC	_:12:_:SER	4.006	-999.9	6	CG	C
_:10:_:LEU	VDW:SC_SC	_:15:_:LYS	3.758	-999.9	6	CD1	CD
_:11:_:VAL	HBOND:MC_MC	_:14:_:SER	3.29	17.237	17	O	N	_:14:_:SER
_:11:_:VAL	VDW:SC_MC	_:14:_:SER	3.977	-999.9	6	CB	C
_:11:_:VAL	VDW:SC_SC	_:54:_:HIS	3.667	-999.9	6	CG2	CE1
_:16:_:LYS	HBOND:MC_MC	_:52:_:SER	3.064	51.833	17	N	O	_:16:_:LYS
_:16:_:LYS	VDW:MC_SC	_:52:_:SER	3.965	-999.9	6	C	CB
_:21:_:SER	HBOND:MC_MC	_:45:_:LYS	3.18	11.754	17	O	N	_:45:_:LYS
_:22:_:PRO	VDW:SC_SC	_:25:_:THR	3.409	-999.9	6	CB	CG2
_:22:_:PRO	VDW:SC_SC	_:53:_:ILE	3.301	-999.9	6	CB	CD1
_:23:_:ARG	HBOND:MC_MC	_:43:_:ASN	3.167	16.538	17	N	O	_:23:_:ARG
_:23:_:ARG	VDW:SC_SC	_:45:_:LYS	3.32	-999.9	6	CZ	CE
_:24:_:ILE	VDW:MC_SC	_:29:_:LEU	3.612	-999.9	6	C	CD1
_:24:_:ILE	VDW:SC_SC	_:40:_:MET	3.927	-999.9	6	CD1	CG
_:24:_:ILE	VDW:SC_SC	_:43:_:ASN	3.573	-999.9	6	CG1	CB
_:24:_:ILE	VDW:MC_SC	_:44:_:MET	3.836	-999.9	6	C	CG
_:25:_:THR	VDW:SC_SC	_:44:_:MET	3.422	-999.9	6	CB	SD
_:27:_:ILE	VDW:SC_SC	_:54:_:HIS	3.068	-999.9	6	CG2	CE1
_:28:_:SER	HBOND:MC_MC	_:31:_:THR	3.198	49.275	17	O	N	_:31:_:THR
_:28:_:SER	VDW:MC_SC	_:31:_:THR	3.81	-999.9	6	C	CB
_:29:_:LEU	VDW:MC_SC	_:32:_:PRO	3.803	-999.9	6	C	CG
_:29:_:LEU	VDW:MC_SC	_:34:_:CYS	4.046	-999.9	6	C	SG
_:29:_:LEU	VDW:SC_SC	_:44:_:MET	3.293	-999.9	6	CB	CE
_:30:_:CYS	VDW:MC_SC	_:34:_:CYS	4.013	-999.9	6	C	SG
_:30:_:CYS	VDW:SC_SC	_:48:_:THR	3.778	-999.9	6	SG	CG2
_:30:_:CYS	VDW:SC_SC	_:51:_:CYS	4.05	-999.9	6	CB	SG
_:32:_:PRO	VDW:SC_SC	_:40:_:MET	3.996	-999.9	6	CB	CE
_:33:_:GLY	HBOND:MC_MC	_:36:_:THR	2.778	32.39	17	O	N	_:36:_:THR
_:33:_:GLY	HBOND:MC_MC	_:37:_:GLY	3.001	15.148	17	O	N	_:37:_:GLY
_:34:_:CYS	HBOND:MC_MC	_:37:_:GLY	3.356	51.913	17	O	N	_:37:_:GLY
_:34:_:CYS	HBOND:MC_MC	_:38:_:ALA	2.801	13.498	17	O	N	_:38:_:ALA
_:34:_:CYS	HBOND:MC_MC	_:41:_:GLY	3.042	47.275	17	O	N	_:41:_:GLY
_:34:_:CYS	VDW:SC_SC	_:44:_:MET	3.634	-999.9	6	SG	CE
_:37:_:GLY	HBOND:MC_MC	_:40:_:MET	3.034	22.526	17	O	N	_:40:_:MET
_:38:_:ALA	HBOND:MC_MC	_:41:_:GLY	3.099	56.75	17	O	N	_:41:_:GLY
_:38:_:ALA	HBOND:MC_MC	_:42:_:CYS	2.818	18.342	17	O	N	_:42:_:CYS
_:39:_:LEU	HBOND:MC_MC	_:42:_:CYS	3.306	52.481	17	O	N	_:42:_:CYS
_:39:_:LEU	HBOND:MC_MC	_:43:_:ASN	2.937	14.359	17	O	N	_:43:_:ASN
_:40:_:MET	HBOND:MC_MC	_:43:_:ASN	3.374	51.551	17	O	N	_:43:_:ASN
_:40:_:MET	HBOND:MC_MC	_:44:_:MET	2.578	20.274	17	O	N	_:44:_:MET
_:40:_:MET	VDW:SC_SC	_:44:_:MET	3.425	-999.9	6	CB	CE
_:41:_:GLY	HBOND:MC_MC	_:44:_:MET	3.466	53.214	17	O	N	_:44:_:MET
_:41:_:GLY	VDW:MC_SC	_:49:_:CYS	3.853	-999.9	6	C	SG
_:42:_:CYS	VDW:MC_SC	_:45:_:LYS	4.035	-999.9	6	C	CG
_:44:_:MET	VDW:SC_SC	_:48:_:THR	3.747	-999.9	6	CB	CG2
_:45:_:LYS	HBOND:MC_MC	_:48:_:THR	2.887	43.664	17	O	N	_:48:_:THR
_:45:_:LYS	VDW:MC_SC	_:48:_:THR	3.834	-999.9	6	C	CB
_:45:_:LYS	HBOND:MC_MC	_:49:_:CYS	3.329	29.734	17	O	N	_:49:_:CYS
_:45:_:LYS	VDW:MC_SC	_:49:_:CYS	4.105	-999.9	6	C	SG
_:46:_:THR	HBOND:MC_MC	_:49:_:CYS	3.119	46.648	17	O	N	_:49:_:CYS
_:46:_:THR	HBOND:MC_MC	_:50:_:ASN	3.275	10.854	17	O	N	_:50:_:ASN
_:46:_:THR	VDW:MC_SC	_:50:_:ASN	3.822	-999.9	6	C	ND2
_:47:_:ALA	HBOND:MC_MC	_:50:_:ASN	3.071	55.067	17	O	N	_:50:_:ASN
_:47:_:ALA	VDW:MC_SC	_:50:_:ASN	3.758	-999.9	6	C	CB
_:47:_:ALA	HBOND:MC_MC	_:51:_:CYS	2.795	10.968	17	O	N	_:51:_:CYS
_:48:_:THR	VDW:SC_SC	_:53:_:ILE	3.135	-999.9	6	CG2	CD1
Nukacin
NodeId1	Interaction	NodeId2	Distance	Angle	Energy	Atom1	Atom2	Donor
_:1:_:MET	HBOND:MC_MC	_:4:_:SER	3.13	47.15	17	O	N	_:4:_:SER
_:1:_:MET	HBOND:MC_MC	_:5:_:LYS	3.109	15.414	17	O	N	_:5:_:LYS
_:2:_:GLU	HBOND:MC_MC	_:5:_:LYS	3.162	56.694	17	O	N	_:5:_:LYS
_:2:_:GLU	VDW:MC_SC	_:5:_:LYS	4.026	-999.9	6	C	CB
_:2:_:GLU	HBOND:MC_MC	_:6:_:VAL	2.67	16.024	17	O	N	_:6:_:VAL
_:3:_:ASN	HBOND:MC_MC	_:6:_:VAL	3.287	52.604	17	O	N	_:6:_:VAL
_:3:_:ASN	HBOND:MC_MC	_:7:_:MET	3.002	15.978	17	O	N	_:7:_:MET
_:4:_:SER	HBOND:MC_MC	_:7:_:MET	3.326	53.197	17	O	N	_:7:_:MET
_:4:_:SER	HBOND:MC_MC	_:8:_:LYS	2.967	15.253	17	O	N	_:8:_:LYS
_:5:_:LYS	HBOND:MC_MC	_:8:_:LYS	3.268	53.752	17	O	N	_:8:_:LYS
_:5:_:LYS	HBOND:MC_MC	_:9:_:ASP	2.804	16.401	17	O	N	_:9:_:ASP
_:5:_:LYS	VDW:MC_SC	_:9:_:ASP	4.018	-999.9	6	C	CG
_:6:_:VAL	HBOND:MC_MC	_:9:_:ASP	3.167	55.856	17	O	N	_:9:_:ASP
_:6:_:VAL	HBOND:MC_MC	_:10:_:ILE	2.832	14.036	17	O	N	_:10:_:ILE
_:6:_:VAL	VDW:SC_SC	_:10:_:ILE	3.916	-999.9	6	CG1	CD1
_:7:_:MET	HBOND:MC_MC	_:10:_:ILE	3.193	56.433	17	O	N	_:10:_:ILE
_:7:_:MET	HBOND:MC_MC	_:11:_:GLU	3.012	10.961	17	O	N	_:11:_:GLU
_:8:_:LYS	HBOND:MC_MC	_:11:_:GLU	3.308	54.44	17	O	N	_:11:_:GLU
_:8:_:LYS	HBOND:MC_MC	_:12:_:VAL	2.732	17.946	17	O	N	_:12:_:VAL
_:9:_:ASP	HBOND:MC_MC	_:12:_:VAL	3.307	50.188	17	O	N	_:12:_:VAL
_:9:_:ASP	HBOND:MC_MC	_:13:_:ALA	3.212	16.219	17	O	N	_:13:_:ALA
_:10:_:ILE	HBOND:MC_MC	_:13:_:ALA	3.199	53.584	17	O	N	_:13:_:ALA
_:10:_:ILE	HBOND:MC_MC	_:14:_:ASN	3.013	17.728	17	O	N	_:14:_:ASN
_:10:_:ILE	VDW:SC_SC	_:14:_:ASN	3.915	-999.9	6	CG2	ND2
_:11:_:GLU	HBOND:MC_MC	_:14:_:ASN	3.379	48.161	17	O	N	_:14:_:ASN
_:11:_:GLU	HBOND:MC_MC	_:15:_:LEU	3.233	11.912	17	O	N	_:15:_:LEU
_:12:_:VAL	HBOND:MC_MC	_:15:_:LEU	3.366	51.156	17	O	N	_:15:_:LEU
_:12:_:VAL	HBOND:MC_MC	_:16:_:LEU	2.999	21.326	17	O	N	_:16:_:LEU
_:12:_:VAL	VDW:MC_SC	_:16:_:LEU	4.001	-999.9	6	C	CG
_:13:_:ALA	HBOND:MC_MC	_:16:_:LEU	3.147	51.299	17	O	N	_:16:_:LEU
_:13:_:ALA	VDW:MC_SC	_:16:_:LEU	3.934	-999.9	6	C	CG
_:13:_:ALA	HBOND:MC_MC	_:17:_:GLU	3.04	20.869	17	O	N	_:17:_:GLU
_:14:_:ASN	HBOND:MC_MC	_:17:_:GLU	3.373	40.694	17	O	N	_:17:_:GLU
_:14:_:ASN	HBOND:MC_MC	_:18:_:GLU	2.925	19.08	17	O	N	_:18:_:GLU
_:15:_:LEU	HBOND:MC_MC	_:18:_:GLU	3.123	53.145	17	O	N	_:18:_:GLU
_:15:_:LEU	HBOND:MC_MC	_:19:_:VAL	2.973	11.388	17	O	N	_:19:_:VAL
_:15:_:LEU	VDW:SC_SC	_:19:_:VAL	3.352	-999.9	6	CD1	CG1
_:15:_:LEU	VDW:SC_SC	_:49:_:PHE	3.548	-999.9	6	CD2	CE2
_:16:_:LEU	VDW:MC_SC	_:48:_:SER	3.552	-999.9	6	C	CB
_:18:_:GLU	VDW:MC_SC	_:31:_:LYS	3.56	-999.9	6	C	CD
_:19:_:VAL	VDW:SC_SC	_:36:_:VAL	3.561	-999.9	6	CG1	CG1
_:19:_:VAL	VDW:SC_SC	_:46:_:MET	3.556	-999.9	6	CB	SD
_:19:_:VAL	HBOND:MC_MC	_:49:_:PHE	3.274	57.176	17	O	N	_:49:_:PHE
_:19:_:VAL	VDW:SC_SC	_:49:_:PHE	3.119	-999.9	6	CG2	CB
_:20:_:GLN	VDW:SC_SC	_:31:_:LYS	3.567	-999.9	6	OE1	CE
_:21:_:GLU	VDW:MC_MC	_:46:_:MET	3.916	-999.9	6	C	C
_:22:_:ASP	IONIC:SC_SC	_:45:_:HIS	3.519	22.59	20	7.802,30.125,-16.402	4.320,30.011,-15.905
_:22:_:ASP	VDW:SC_SC	_:45:_:HIS	3.358	-999.9	6	CG	CE1
_:22:_:ASP	HBOND:MC_MC	_:46:_:MET	3.393	3.537	17	O	N	_:46:_:MET
_:24:_:LEU	VDW:SC_SC	_:28:_:LEU	3.533	-999.9	6	CD2	CG
_:24:_:LEU	VDW:SC_SC	_:30:_:ALA	3.744	-999.9	6	CD2	CB
_:24:_:LEU	VDW:SC_SC	_:40:_:VAL	3.558	-999.9	6	CD1	CG1
_:24:_:LEU	VDW:SC_SC	_:44:_:CYS	3.764	-999.9	6	CD1	CB
_:24:_:LEU	VDW:SC_SC	_:46:_:MET	3.134	-999.9	6	CD1	CE
_:24:_:LEU	VDW:SC_SC	_:52:_:VAL	3.472	-999.9	6	CD1	CG2
_:25:_:ASN	HBOND:MC_MC	_:28:_:LEU	2.885	47.384	17	O	N	_:28:_:LEU
_:27:_:VAL	VDW:SC_MC	_:38:_:PRO	4.026	-999.9	6	CG2	C
_:27:_:VAL	HBOND:MC_MC	_:40:_:VAL	2.8	28.682	17	N	O	_:27:_:VAL
_:28:_:LEU	VDW:SC_SC	_:36:_:VAL	2.907	-999.9	6	CD2	CG1
_:28:_:LEU	VDW:SC_SC	_:37:_:ILE	3.52	-999.9	6	CD1	CD1
_:28:_:LEU	VDW:SC_SC	_:46:_:MET	2.501	-999.9	6	CD1	CE
_:30:_:ALA	VDW:SC_SC	_:46:_:MET	3.918	-999.9	6	CB	SD
_:31:_:LYS	VDW:MC_SC	_:36:_:VAL	3.527	-999.9	6	C	CG1
_:32:_:LYS	VDW:MC_SC	_:36:_:VAL	3.433	-999.9	6	C	CG1
_:33:_:LYS	VDW:MC_SC	_:36:_:VAL	3.867	-999.9	6	C	CG2
_:37:_:ILE	VDW:SC_SC	_:40:_:VAL	2.815	-999.9	6	CD1	CG2
_:37:_:ILE	VDW:SC_SC	_:46:_:MET	3.572	-999.9	6	CD1	CE
_:37:_:ILE	VDW:SC_SC	_:49:_:PHE	3.05	-999.9	6	CD1	CE1
_:37:_:ILE	VDW:SC_SC	_:52:_:VAL	2.369	-999.9	6	CD1	CG1
_:37:_:ILE	VDW:SC_SC	_:56:_:CYS	3.51	-999.9	6	CG2	SG
_:40:_:VAL	VDW:SC_SC	_:44:_:CYS	3.873	-999.9	6	CG1	SG
_:40:_:VAL	VDW:SC_SC	_:52:_:VAL	2.952	-999.9	6	CG2	CG1
_:44:_:CYS	VDW:SC_SC	_:51:_:PHE	3.398	-999.9	6	SG	CD2
_:44:_:CYS	VDW:SC_SC	_:52:_:VAL	3.268	-999.9	6	CB	CG2
_:46:_:MET	HBOND:MC_MC	_:49:_:PHE	3.067	12.803	17	O	N	_:49:_:PHE
_:46:_:MET	VDW:SC_SC	_:52:_:VAL	3.164	-999.9	6	CE	CG2
_:49:_:PHE	VDW:SC_SC	_:52:_:VAL	3.055	-999.9	6	CE1	CG1
_:49:_:PHE	HBOND:MC_MC	_:53:_:PHE	3.226	32.709	17	O	N	_:53:_:PHE
_:49:_:PHE	PIPISTACK:SC_SC	_:53:_:PHE	5.407	100.402	9.4	5.125,17.331,-14.881	0.994,15.594,-11.856
_:49:_:PHE	VDW:SC_SC	_:53:_:PHE	3.007	-999.9	6	CE2	CD1
_:49:_:PHE	VDW:SC_SC	_:56:_:CYS	4.025	-999.9	6	CE1	SG
_:50:_:GLN	HBOND:MC_MC	_:53:_:PHE	3.12	52.062	17	O	N	_:53:_:PHE
_:50:_:GLN	VDW:MC_SC	_:53:_:PHE	3.982	-999.9	6	C	CB
_:50:_:GLN	HBOND:MC_MC	_:54:_:THR	2.9	15.859	17	O	N	_:54:_:THR
_:51:_:PHE	HBOND:MC_MC	_:54:_:THR	3.168	55.926	17	O	N	_:54:_:THR
_:51:_:PHE	VDW:MC_SC	_:54:_:THR	3.877	-999.9	6	C	CB
_:51:_:PHE	HBOND:MC_MC	_:55:_:CYS	2.736	17.421	17	O	N	_:55:_:CYS
_:51:_:PHE	VDW:SC_SC	_:55:_:CYS	3.348	-999.9	6	CE2	SG
_:52:_:VAL	HBOND:MC_MC	_:55:_:CYS	3.184	56.434	17	O	N	_:55:_:CYS
_:52:_:VAL	VDW:MC_SC	_:55:_:CYS	3.986	-999.9	6	C	CB
_:52:_:VAL	HBOND:MC_MC	_:56:_:CYS	2.781	14.255	17	O	N	_:56:_:CYS
_:52:_:VAL	VDW:MC_SC	_:56:_:CYS	4.02	-999.9	6	C	SG
_:53:_:PHE	HBOND:MC_MC	_:56:_:CYS	3.349	55.649	17	O	N	_:56:_:CYS
[truncated: 526 more rows]
