# Supplementary material for: Prediction and characterisation of lantibiotic structures with molecular modelling and molecular dynamics simulations
Source: Sci Rep. 2019 May 9;9:7169. doi: 10.1038/s41598-019-42963-8 (PMC6509333; doi:10.1038/s41598-019-42963-8)
Supplement: Supplementary file 3 — Supplementary SF2 [file 41598_2019_42963_MOESM3_ESM.xlsx]

## Sheet: Sheet1
	Mutacin-2	Ruminococcin-A	nisin-A	mutacin-1140	lacticin 3147-A1	lacticin 3147-A2	lichenicidinVK21-A1	lichenicidinVK21-A2	lacticin-481	paenibacillin	michiganin-A	subtilin	lichenicidinA2	duramycinB	duramycinC	Cypemycin	epidermin	Lantibiotic107891	gallidermin	nukacin	epilancin15X	mutacinB-Ny266	epilancin	nisin-Z	Pep5	cinnamycin	duramycin	ancovenin	Ruminococcin-A1	nisin-U	actagardine	streptococcin A-FF2	streptococcin A-M49	Lanna-staho nukacin	salivaricin-A	mersacidin	streptin
mutacin-2	0	7.085	5.22	5.674	5.524	7.52	4.888	5.227	6.606	5.04	8.655	5.533	5.019	4.32	3.631	5.025	4.162	4.473	4.973	3.338	2.391	4.815	4.852	5.684	5.692	7.117	5.579	6.049	3.937	6.304	4.166	5.389	7.677	6.533	3.391	6.791	6.618
Ruminococcin-A	7.085	0	7.305	4.585	4.068	5.599	4.947	3.876	6.84	5.38	6.373	4.453	5.257	2.597	4.497	4.252	4.791	3.514	5.019	5.838	4.822	2.781	6.555	4.509	7.799	5.733	2.696	3.444	3.727	2.798	2.718	5.695	4.864	5.749	4.887	3.143	5.662
nisin-A	4.185	5.056	0	4.09	3.997	7.815	3.705	6.78	7.604	5.338	4.611	7.47	5.955	3.194	7.097	3.911	6.262	5.925	6.426	5.118	6.377	4.057	9.334	5.529	4.948	5.038	2.684	2.428	6.133	4.364	2.596	6.022	6.419	5.711	3.838	6.68	4.246
mutacin-1140	5.674	4.585	4.09	0	6.862	7.328	5.017	5.501	3.936	1.853	5.92	6.87	5.541	2.562	4.704	4.816	4.626	3.609	3.94	4.715	2.116	4.387	5.72	8.848	5.354	5.302	2.208	2.716	4.981	5.646	2.708	5.381	6.752	5.497	4.589	8.116	7.234
lacticin 3147-A1	5.524	4.068	3.997	6.862	0	7.168	7.908	6.071	5.397	2.296	7.627	5.9	5.288	2.827	8.489	7.708	5.691	4.424	6.005	7.006	4.615	3.619	6.926	5.189	4.988	4.446	3.667	3.11	6.529	4.665	3.337	6.953	4.83	4.428	4.62	4.01	5.284
lacticin 3147-A2	7.885	5.599	7.815	7.328	7.168	0	5.672	7.672	6.69	4.479	5.17	4.058	8.34	2.983	7.948	5.806	7.002	2.98	4.239	6.42	2.581	4.53	4.242	5.61	4.582	7.84	3.004	3.387	5.144	4.984	3.74	4.593	8.158	7.723	4.484	4.783	4.229
lichenicidinVK21-A1	4.888	4.947	3.705	5.017	7.908	5.672	0	5.033	5.938	6.222	4.512	5.55	6.451	3.608	6.833	4.245	5.72	3.915	6.165	5.81	3.059	3.469	5.48	3.727	4.154	5.504	2.654	2.321	7.946	5.26	3.585	4.431	6.677	5.001	6.791	6.051	6.949
lichenicidinVK21-A2	5.227	3.876	6.78	5.501	6.071	7.672	5.033	0	5.884	5.228	6.484	4.087	6.36	4.373	6.945	7.588	5.316	5.276	4.642	8.626	2.224	6.433	6.667	5.276	4.438	5.549	5.327	4.149	4.908	5.182	4.001	4.691	5.95	5.505	5.358	5.059	3.44
lacticin-481	6.606	6.84	7.604	3.936	5.397	6.69	5.938	5.884	0	2.925	5.024	4.163	7.906	4.337	6.275	4.146	8.474	3.318	5.182	5.768	1.779	2.787	2.918	8.293	3.667	7.607	1.048	6.286	5.039	9.117	3.861	6.423	7.447	7.357	4.82	4.47	2.709
paenibacillin	5.04	5.38	5.338	1.853	2.296	4.479	6.222	5.228	2.925	0	3.988	2.766	5.658	3.305	7.454	4.888	4.222	4.121	2.956	3.658	3.718	2.653	3.244	4.053	4.2	5.825	0.837	2.397	3.288	4.273	4.341	5.984	3.843	4.247	4.037	3.665	3.907
michiganin-A	8.655	6.373	4.611	5.92	7.627	5.17	4.512	6.484	5.024	3.988	0	4.771	4.257	3.693	6.933	6.311	4.79	6.558	4.036	4.559	3.681	4.628	10.226	3.866	4.325	5.786	4.429	2.825	4.851	5.299	3.612	4.569	5.195	6.283	4.423	3.565	6.245
subtilin	5.533	4.453	7.47	8.589	5.9	4.058	5.55	4.087	4.163	2.766	4.771	0	6.484	3.357	6.395	4.236	4.612	5.746	4.524	3.409	5.769	7.171	6.637	5.411	7.329	6.795	4.278	3.341	5.639	4.527	3.232	5.034	4.45	5.266	4.219	4.517	4.574
lichenicidinA2	5.019	5.257	5.955	5.541	5.288	8.34	6.451	6.36	7.906	5.658	4.257	6.484	0	3.665	4.591	3.973	6.988	4.544	6.02	6.33	3.487	5.273	6.376	3.612	8.99	7.928	4.924	3.26	6.238	4.527	4.027	4.288	4.11	6.843	5.568	5.369	6.028
duramycinB	3.649	2.597	3.136	2.562	2.827	2.983	3.608	4.373	4.337	3.305	3.693	3.357	3.665	0	3.476	4.016	3.089	2.234	2.716	2.492	3.635	3.692	4.346	3.585	2.248	4.406	4.734	2.768	3.311	4.523	2.602	5.048	3.445	3.357	3.035	2.149	3.241
duramycinC	3.631	4.497	7.097	4.704	8.489	7.087	6.833	6.945	6.275	7.454	6.933	6.395	4.591	3.476	0	3.394	8.521	4.795	8.876	4.446	6.233	4.524	5.872	4.573	3.342	8.67	4.826	3.224	5.983	4.985	3.483	5.726	8.783	7.692	9.09	3.095	4.312
Cypemycin	5.025	4.252	3.911	4.816	7.708	5.806	4.245	7.588	4.146	4.888	6.311	3.974	3.973	4.016	3.394	0	4.029	3.544	8.357	6.953	4.804	2.944	4.182	3.884	6.66	4.316	2.486	2.529	6.436	4.452	3.074	5.968	5.042	3.934	3.316	5.469	5.763
epidermin	4.162	4.791	7.116	4.626	5.691	7.002	5.72	5.316	8.474	4.222	4.79	4.612	6.988	3.626	8.521	4.029	0	3.103	4.377	3.851	3.742	4.231	5.136	4.523	4.809	7.151	6.066	4.897	3.909	3.811	2.847	5.741	5.359	4.484	4.737	7.085	4.448
Lantibiotic107891	4.473	3.514	5.925	3.609	4.424	2.98	3.915	5.276	3.318	4.121	6.558	5.746	4.544	2.234	4.795	3.544	3.103	0	3.81	4.607	6.017	6.074	4.384	5.099	5.878	4.901	6.245	3.024	5.856	5.839	2.507	3.884	4.318	3.967	7.217	4.486	3.492
gallidermin	5.41	3.982	6.426	3.94	6.005	4.239	6.165	4.642	5.182	2.956	4.036	4.524	6.02	2.716	8.876	8.357	4.377	3.81	0	3.874	4.061	2.413	4.797	6.192	5.539	5.427	2.869	2.862	7.142	4.45	3.005	5.319	4.889	4.967	4.702	5.931	5.697
nukacin	3.338	5.838	5.118	4.715	7.006	6.42	5.81	8.626	5.768	3.658	4.559	3.409	6.33	2.492	4.446	6.953	3.851	4.607	3.874	0	1.832	5.621	4.387	5.544	4.585	7.373	0.753	2.7	5.335	3.374	3.077	3.282	3.603	3.666	4.614	5.911	5.747
epilancin15X	2.391	4.822	6.377	2.116	4.615	2.581	3.059	2.224	1.779	3.718	3.681	5.769	3.487	2.527	6.233	4.804	3.742	6.017	4.061	1.832	0	3.525	4.755	5.347	3.018	2.51	0.934	2.727	4.136	4.243	4.283	5.352	4.834	5.309	3.045	3.478	4.867
mutacinB-Ny266	4.815	2.781	4.057	4.387	3.619	3.184	3.469	6.433	2.787	2.653	4.628	7.171	5.273	3.692	4.524	2.944	4.231	6.074	2.413	5.621	3.525	0	6.659	3.018	6.061	2.792	2.645	5.823	4.152	4.194	2.976	5.986	4.67	3.545	5.347	3.497	2.028
epilancin	4.852	6.555	9.334	5.72	6.926	4.242	5.48	6.667	2.918	3.244	10.226	6.637	6.376	4.346	5.872	4.182	5.136	4.384	4.797	4.387	4.755	6.659	0	5.376	7.356	6.72	1.103	4.395	8.572	4.016	3.417	6.456	5.545	3.277	2.997	6.105	4.573
nisin-Z	5.684	4.509	5.529	8.848	5.189	5.61	3.727	5.276	8.293	4.053	3.866	5.411	3.612	3.455	4.573	3.884	4.523	5.099	6.192	5.544	5.347	3.018	4.063	0	5.159	6.936	5.524	3.728	7.534	4.81	3.06	7.502	4.416	5.169	6.706	8.148	5.114
Pep5	5.692	7.799	4.948	5.354	4.988	4.582	4.154	4.438	3.667	4.2	4.325	7.329	8.99	2.248	3.342	6.66	4.809	5.878	5.539	4.585	3.018	6.061	7.356	5.159	0	4.018	3.315	3.654	5.385	5.417	5.173	5.502	4.67	6.513	5.966	7.216	4.339
cinnamycin	7.117	5.733	8.125	5.302	4.446	7.84	5.504	5.549	7.607	5.825	5.786	6.795	7.928	4.406	8.67	4.316	7.151	4.901	5.427	7.373	2.51	2.792	6.72	6.936	4.018	0	1.925	3.413	7.814	4.841	4.873	7.853	7.062	4.648	6.372	5.83	5.165
duramycin	5.579	2.696	2.684	2.208	3.667	3.004	2.654	5.327	1.082	0.837	4.429	3.289	4.924	4.734	4.826	2.486	6.066	6.245	2.869	0.753	0.934	7.069	1.103	5.524	3.315	1.925	0	3.572	4.876	4.734	5.858	3.338	2.869	1.767	2.482	3.393	3.705
ancovenin	6.049	3.444	2.428	2.716	3.11	3.387	4.492	4.149	6.286	2.397	2.825	3.341	3.161	2.768	3.224	2.529	4.897	3.024	2.862	2.7	2.727	5.823	4.395	3.728	3.654	3.413	3.572	0	3.053	3.315	3.86	3.437	5.068	3.969	3.892	3.774	3.221
Ruminococcin-A1	3.937	3.727	6.133	4.981	6.529	5.144	7.946	4.908	5.039	3.288	4.851	5.639	6.238	3.311	5.983	6.436	3.909	5.856	7.142	5.335	2.358	3.457	8.572	7.534	5.385	7.814	3.533	3.053	0	6.206	3.229	8.305	7.028	5.689	4.224	6.297	3.635
nisin-U	6.304	2.798	4.364	5.646	4.665	4.984	5.26	5.182	9.117	4.273	5.299	4.527	4.527	4.1	4.985	4.675	3.811	5.839	4.45	3.374	4.243	4.194	4.016	4.81	5.417	4.841	4.734	3.116	6.206	0	2.115	3.918	4.202	4.406	4.921	5.71	4.692
actagardine	4.166	2.718	2.596	2.708	3.337	3.74	3.585	4.001	3.861	4.341	3.612	3.232	4.027	2.602	3.483	4.299	2.847	2.507	3.005	4.501	4.283	2.976	3.417	3.06	3.09	4.873	5.858	3.86	3.229	2.115	0	2.93	2.861	5.368	4.421	3.714	3.656
streptococcin A-FF2	5.389	5.695	6.022	5.381	6.953	4.593	4.431	4.691	6.423	5.984	4.569	5.034	4.288	5.048	5.726	5.968	5.741	3.884	5.319	3.282	5.352	5.986	6.456	7.502	5.502	7.853	3.338	3.437	8.305	3.918	2.93	0	2.838	2.497	4.378	4.686	6.01
streptococcin A-M49	7.677	4.864	6.419	6.752	4.83	8.158	6.677	5.95	7.447	3.843	5.195	3.456	4.11	3.445	8.783	5.042	5.359	4.318	4.889	3.603	4.834	4.67	5.545	4.416	4.67	7.062	2.869	5.068	7.028	4.202	5.652	2.838	0	6.08	4.634	5.249	4.208
Lanna-staho nukacin	6.533	5.749	5.711	5.497	4.428	7.723	5.001	5.505	7.357	4.247	6.283	5.266	6.843	3.357	7.692	3.934	4.484	3.967	4.967	3.666	5.309	3.545	3.277	4.915	6.513	4.648	1.767	3.969	5.689	4.406	5.368	2.497	6.08	0	4.485	5.317	5.117
salivaricin-A	3.391	4.887	3.838	4.589	4.62	4.645	6.791	5.358	4.82	4.037	4.423	4.219	5.568	3.035	9.09	3.316	4.737	7.217	4.702	4.614	3.045	5.347	2.997	6.706	5.966	6.372	2.482	3.892	4.224	4.833	4.421	4.378	4.634	4.485	0	4.696	5.166
mersacidin	6.791	3.143	6.68	8.116	4.01	4.783	6.051	5.268	4.47	3.665	3.565	4.517	5.369	2.149	3.095	5.469	7.085	4.486	4.048	5.911	3.478	3.497	6.105	8.148	7.216	5.83	3.393	3.774	6.297	5.71	3.714	4.686	5.249	5.317	4.696	0	3.336
streptin	6.618	5.662	4.246	7.234	5.284	4.229	6.694	3.44	2.709	3.907	6.245	4.574	6.028	3.241	4.312	5.763	4.448	3.492	5.73	5.747	4.867	2.462	4.573	5.215	4.339	5.165	3.705	3.221	3.635	4.692	3.656	6.01	4.208	5.117	5.166	3.336	0

## Sheet: Sheet2
	Mutacin-2	Ruminococcin-A	nisin-A	mutacin-1140	lacticin 3147-A1	lacticin 3147-A2	lichenicidinVK21-A1	lichenicidinVK21-A2	lacticin-481	paenibacillin	michiganin-A	subtilin	lichenicidinA2	duramycinB	duramycinC	Cypemycin	epidermin	Lantibiotic107891	gallidermin	nukacin	epilancin15X	mutacinB-Ny266	epilancin	nisin-Z	Pep5	cinnamycin	duramycin	ancovenin	Ruminococcin-A1	nisin-U	actagardine	streptococcin A-FF2	streptococcin A-M49	Lanna-staho nukacin	salivaricin-A	mersacidin	streptin
mutacin-2	0	7.085	5.22	5.674	5.524	7.52	4.888	5.227	6.606	5.04	8.655	5.533	5.019	4.32	3.631	5.025	4.162	4.473	4.973	3.338	2.391	4.815	4.852	5.684	5.692	7.117	5.579	6.049	3.937	6.304	4.166	5.389	7.677	6.533	3.391	6.791	6.618
Ruminococcin-A	7.085	0	7.305	4.585	4.068	5.599	4.947	3.876	6.84	5.38	6.373	4.453	5.257	2.597	4.497	4.252	4.791	3.514	5.019	5.838	4.822	2.781	6.555	4.509	7.799	5.733	2.696	3.444	3.727	2.798	2.718	5.695	4.864	5.749	4.887	3.143	5.662
nisin-A	4.185	5.056	0	4.09	3.997	7.815	3.705	6.78	7.604	5.338	4.611	7.47	5.955	3.194	7.097	3.911	6.262	5.925	6.426	5.118	6.377	4.057	9.334	5.529	4.948	5.038	2.684	2.428	6.133	4.364	2.596	6.022	6.419	5.711	3.838	6.68	4.246
mutacin-1140	5.674	4.585	4.09	0	6.862	7.328	5.017	5.501	3.936	1.853	5.92	6.87	5.541	2.562	4.704	4.816	4.626	3.609	3.94	4.715	2.116	4.387	5.72	8.848	5.354	5.302	2.208	2.716	4.981	5.646	2.708	5.381	6.752	5.497	4.589	8.116	7.234
lacticin 3147-A1	5.524	4.068	3.997	6.862	0	7.168	7.908	6.071	5.397	2.296	7.627	5.9	5.288	2.827	8.489	7.708	5.691	4.424	6.005	7.006	4.615	3.619	6.926	5.189	4.988	4.446	3.667	3.11	6.529	4.665	3.337	6.953	4.83	4.428	4.62	4.01	5.284
lacticin 3147-A2	7.885	5.599	7.815	7.328	7.168	0	5.672	7.672	6.69	4.479	5.17	4.058	8.34	2.983	7.948	5.806	7.002	2.98	4.239	6.42	2.581	4.53	4.242	5.61	4.582	7.84	3.004	3.387	5.144	4.984	3.74	4.593	8.158	7.723	4.484	4.783	4.229
lichenicidinVK21-A1	4.888	4.947	3.705	5.017	7.908	5.672	0	5.033	5.938	6.222	4.512	5.55	6.451	3.608	6.833	4.245	5.72	3.915	6.165	5.81	3.059	3.469	5.48	3.727	4.154	5.504	2.654	2.321	7.946	5.26	3.585	4.431	6.677	5.001	6.791	6.051	6.949
lichenicidinVK21-A2	5.227	3.876	6.78	5.501	6.071	7.672	5.033	0	5.884	5.228	6.484	4.087	6.36	4.373	6.945	7.588	5.316	5.276	4.642	8.626	2.224	6.433	6.667	5.276	4.438	5.549	5.327	4.149	4.908	5.182	4.001	4.691	5.95	5.505	5.358	5.059	3.44
lacticin-481	6.606	6.84	7.604	3.936	5.397	6.69	5.938	5.884	0	2.925	5.024	4.163	7.906	4.337	6.275	4.146	8.474	3.318	5.182	5.768	1.779	2.787	2.918	8.293	3.667	7.607	1.048	6.286	5.039	9.117	3.861	6.423	7.447	7.357	4.82	4.47	2.709
paenibacillin	5.04	5.38	5.338	1.853	2.296	4.479	6.222	5.228	2.925	0	3.988	2.766	5.658	3.305	7.454	4.888	4.222	4.121	2.956	3.658	3.718	2.653	3.244	4.053	4.2	5.825	0.837	2.397	3.288	4.273	4.341	5.984	3.843	4.247	4.037	3.665	3.907
michiganin-A	8.655	6.373	4.611	5.92	7.627	5.17	4.512	6.484	5.024	3.988	0	4.771	4.257	3.693	6.933	6.311	4.79	6.558	4.036	4.559	3.681	4.628	10.226	3.866	4.325	5.786	4.429	2.825	4.851	5.299	3.612	4.569	5.195	6.283	4.423	3.565	6.245
subtilin	5.533	4.453	7.47	8.589	5.9	4.058	5.55	4.087	4.163	2.766	4.771	0	6.484	3.357	6.395	4.236	4.612	5.746	4.524	3.409	5.769	7.171	6.637	5.411	7.329	6.795	4.278	3.341	5.639	4.527	3.232	5.034	4.45	5.266	4.219	4.517	4.574
lichenicidinA2	5.019	5.257	5.955	5.541	5.288	8.34	6.451	6.36	7.906	5.658	4.257	6.484	0	3.665	4.591	3.973	6.988	4.544	6.02	6.33	3.487	5.273	6.376	3.612	8.99	7.928	4.924	3.26	6.238	4.527	4.027	4.288	4.11	6.843	5.568	5.369	6.028
duramycinB	3.649	2.597	3.136	2.562	2.827	2.983	3.608	4.373	4.337	3.305	3.693	3.357	3.665	0	3.476	4.016	3.089	2.234	2.716	2.492	3.635	3.692	4.346	3.585	2.248	4.406	4.734	2.768	3.311	4.523	2.602	5.048	3.445	3.357	3.035	2.149	3.241
duramycinC	3.631	4.497	7.097	4.704	8.489	7.087	6.833	6.945	6.275	7.454	6.933	6.395	4.591	3.476	0	3.394	8.521	4.795	8.876	4.446	6.233	4.524	5.872	4.573	3.342	8.67	4.826	3.224	5.983	4.985	3.483	5.726	8.783	7.692	9.09	3.095	4.312
Cypemycin	5.025	4.252	3.911	4.816	7.708	5.806	4.245	7.588	4.146	4.888	6.311	3.974	3.973	4.016	3.394	0	4.029	3.544	8.357	6.953	4.804	2.944	4.182	3.884	6.66	4.316	2.486	2.529	6.436	4.452	3.074	5.968	5.042	3.934	3.316	5.469	5.763
epidermin	4.162	4.791	7.116	4.626	5.691	7.002	5.72	5.316	8.474	4.222	4.79	4.612	6.988	3.626	8.521	4.029	0	3.103	4.377	3.851	3.742	4.231	5.136	4.523	4.809	7.151	6.066	4.897	3.909	3.811	2.847	5.741	5.359	4.484	4.737	7.085	4.448
Lantibiotic107891	4.473	3.514	5.925	3.609	4.424	2.98	3.915	5.276	3.318	4.121	6.558	5.746	4.544	2.234	4.795	3.544	3.103	0	3.81	4.607	6.017	6.074	4.384	5.099	5.878	4.901	6.245	3.024	5.856	5.839	2.507	3.884	4.318	3.967	7.217	4.486	3.492
gallidermin	5.41	3.982	6.426	3.94	6.005	4.239	6.165	4.642	5.182	2.956	4.036	4.524	6.02	2.716	8.876	8.357	4.377	3.81	0	3.874	4.061	2.413	4.797	6.192	5.539	5.427	2.869	2.862	7.142	4.45	3.005	5.319	4.889	4.967	4.702	5.931	5.697
nukacin	3.338	5.838	5.118	4.715	7.006	6.42	5.81	8.626	5.768	3.658	4.559	3.409	6.33	2.492	4.446	6.953	3.851	4.607	3.874	0	1.832	5.621	4.387	5.544	4.585	7.373	0.753	2.7	5.335	3.374	3.077	3.282	3.603	3.666	4.614	5.911	5.747
epilancin15X	2.391	4.822	6.377	2.116	4.615	2.581	3.059	2.224	1.779	3.718	3.681	5.769	3.487	2.527	6.233	4.804	3.742	6.017	4.061	1.832	0	3.525	4.755	5.347	3.018	2.51	0.934	2.727	4.136	4.243	4.283	5.352	4.834	5.309	3.045	3.478	4.867
mutacinB-Ny266	4.815	2.781	4.057	4.387	3.619	3.184	3.469	6.433	2.787	2.653	4.628	7.171	5.273	3.692	4.524	2.944	4.231	6.074	2.413	5.621	3.525	0	6.659	3.018	6.061	2.792	2.645	5.823	4.152	4.194	2.976	5.986	4.67	3.545	5.347	3.497	2.028
epilancin	4.852	6.555	9.334	5.72	6.926	4.242	5.48	6.667	2.918	3.244	10.226	6.637	6.376	4.346	5.872	4.182	5.136	4.384	4.797	4.387	4.755	6.659	0	5.376	7.356	6.72	1.103	4.395	8.572	4.016	3.417	6.456	5.545	3.277	2.997	6.105	4.573
nisin-Z	5.684	4.509	5.529	8.848	5.189	5.61	3.727	5.276	8.293	4.053	3.866	5.411	3.612	3.455	4.573	3.884	4.523	5.099	6.192	5.544	5.347	3.018	4.063	0	5.159	6.936	5.524	3.728	7.534	4.81	3.06	7.502	4.416	5.169	6.706	8.148	5.114
Pep5	5.692	7.799	4.948	5.354	4.988	4.582	4.154	4.438	3.667	4.2	4.325	7.329	8.99	2.248	3.342	6.66	4.809	5.878	5.539	4.585	3.018	6.061	7.356	5.159	0	4.018	3.315	3.654	5.385	5.417	5.173	5.502	4.67	6.513	5.966	7.216	4.339
cinnamycin	7.117	5.733	8.125	5.302	4.446	7.84	5.504	5.549	7.607	5.825	5.786	6.795	7.928	4.406	8.67	4.316	7.151	4.901	5.427	7.373	2.51	2.792	6.72	6.936	4.018	0	1.925	3.413	7.814	4.841	4.873	7.853	7.062	4.648	6.372	5.83	5.165
duramycin	5.579	2.696	2.684	2.208	3.667	3.004	2.654	5.327	1.082	0.837	4.429	3.289	4.924	4.734	4.826	2.486	6.066	6.245	2.869	0.753	0.934	7.069	1.103	5.524	3.315	1.925	0	3.572	4.876	4.734	5.858	3.338	2.869	1.767	2.482	3.393	3.705
ancovenin	6.049	3.444	2.428	2.716	3.11	3.387	4.492	4.149	6.286	2.397	2.825	3.341	3.161	2.768	3.224	2.529	4.897	3.024	2.862	2.7	2.727	5.823	4.395	3.728	3.654	3.413	3.572	0	3.053	3.315	3.86	3.437	5.068	3.969	3.892	3.774	3.221
Ruminococcin-A1	3.937	3.727	6.133	4.981	6.529	5.144	7.946	4.908	5.039	3.288	4.851	5.639	6.238	3.311	5.983	6.436	3.909	5.856	7.142	5.335	2.358	3.457	8.572	7.534	5.385	7.814	3.533	3.053	0	6.206	3.229	8.305	7.028	5.689	4.224	6.297	3.635
nisin-U	6.304	2.798	4.364	5.646	4.665	4.984	5.26	5.182	9.117	4.273	5.299	4.527	4.527	4.1	4.985	4.675	3.811	5.839	4.45	3.374	4.243	4.194	4.016	4.81	5.417	4.841	4.734	3.116	6.206	0	2.115	3.918	4.202	4.406	4.921	5.71	4.692
actagardine	4.166	2.718	2.596	2.708	3.337	3.74	3.585	4.001	3.861	4.341	3.612	3.232	4.027	2.602	3.483	4.299	2.847	2.507	3.005	4.501	4.283	2.976	3.417	3.06	3.09	4.873	5.858	3.86	3.229	2.115	0	2.93	2.861	5.368	4.421	3.714	3.656
streptococcin A-FF2	5.389	5.695	6.022	5.381	6.953	4.593	4.431	4.691	6.423	5.984	4.569	5.034	4.288	5.048	5.726	5.968	5.741	3.884	5.319	3.282	5.352	5.986	6.456	7.502	5.502	7.853	3.338	3.437	8.305	3.918	2.93	0	2.838	2.497	4.378	4.686	6.01
streptococcin A-M49	7.677	4.864	6.419	6.752	4.83	8.158	6.677	5.95	7.447	3.843	5.195	3.456	4.11	3.445	8.783	5.042	5.359	4.318	4.889	3.603	4.834	4.67	5.545	4.416	4.67	7.062	2.869	5.068	7.028	4.202	5.652	2.838	0	6.08	4.634	5.249	4.208
Lanna-staho nukacin	6.533	5.749	5.711	5.497	4.428	7.723	5.001	5.505	7.357	4.247	6.283	5.266	6.843	3.357	7.692	3.934	4.484	3.967	4.967	3.666	5.309	3.545	3.277	4.915	6.513	4.648	1.767	3.969	5.689	4.406	5.368	2.497	6.08	0	4.485	5.317	5.117
salivaricin-A	3.391	4.887	3.838	4.589	4.62	4.645	6.791	5.358	4.82	4.037	4.423	4.219	5.568	3.035	9.09	3.316	4.737	7.217	4.702	4.614	3.045	5.347	2.997	6.706	5.966	6.372	2.482	3.892	4.224	4.833	4.421	4.378	4.634	4.485	0	4.696	5.166
mersacidin	6.791	3.143	6.68	8.116	4.01	4.783	6.051	5.268	4.47	3.665	3.565	4.517	5.369	2.149	3.095	5.469	7.085	4.486	4.048	5.911	3.478	3.497	6.105	8.148	7.216	5.83	3.393	3.774	6.297	5.71	3.714	4.686	5.249	5.317	4.696	0	3.336
streptin	6.618	5.662	4.246	7.234	5.284	4.229	6.694	3.44	2.709	3.907	6.245	4.574	6.028	3.241	4.312	5.763	4.448	3.492	5.73	5.747	4.867	2.462	4.573	5.215	4.339	5.165	3.705	3.221	3.635	4.692	3.656	6.01	4.208	5.117	5.166	3.336	0
