# Supplementary material for: Prediction and characterisation of lantibiotic structures with molecular modelling and molecular dynamics simulations
Source: Sci Rep. 2019 May 9;9:7169. doi: 10.1038/s41598-019-42963-8 (PMC6509333; doi:10.1038/s41598-019-42963-8)
Supplement: Supplementary file 4 — Supplementary SF3 [file 41598_2019_42963_MOESM4_ESM.xlsx]

## Sheet: Sheet1
Prediction and characterisation of lantibiotic structures with molecular modelling and molecular dynamics simulations
Hirak Jyoti Chakraborty1*, Aditi Gangopadhyay2, Abhijit Datta3
1 Central Inland Fisheries Research Institute, Barrackpore, Kolkata 700120, West Bengal, India
2 University of Calcutta, 92, APC Road, Kolkata 700009, West Bengal, India
3Jhargram Raj College, Jhargram 721507, Paschim Medinipur, West Bengal, India
* Author to whom correspondence should be addressed: Hirak Jyoti Chakraborty, Central Inland Fisheries Research Institute, Barrackpore, Kolkata 700120, West Bengal, India; email address: hj.chakraborty@gmail.com
Variance explained by principal components (37 components):
	PC1	PC2	PC3	PC4	PC5	PC6	PC7	PC8	PC9	PC10	PC11	PC12	PC13	PC14	PC15	PC16	PC17	PC18	PC19	PC20	PC21	PC22	PC23	PC24	PC25	PC26	PC27	PC28	PC29	PC30	PC31	PC32	PC33	PC34	PC35	PC36	PC37
Individual	0.16	0.11	0.08	0.07	0.06	0.06	0.05	0.05	0.04	0.04	0.03	0.03	0.03	0.02	0.02	0.02	0.02	0.01	0.01	0.01	0.01	0.01	0.01	0.01	0.01	0.01	0	0	0	0	0	0	0	0	0	0	0
Cumulative	0.16	0.27	0.35	0.42	0.49	0.55	0.6	0.65	0.69	0.73	0.76	0.79	0.82	0.84	0.86	0.88	0.9	0.92	0.93	0.94	0.95	0.96	0.97	0.97	0.98	0.99	0.99	0.99	1	1	1	1	1	1	1	1	1
Principal components (37 data points in rows, 37 components in columns):
	PC1	PC2	PC3	PC4	PC5	PC6	PC7	PC8	PC9	PC10	PC11	PC12	PC13	PC14	PC15	PC16	PC17	PC18	PC19	PC20	PC21	PC22	PC23	PC24	PC25	PC26	PC27	PC28	PC29	PC30	PC31	PC32	PC33	PC34	PC35	PC36	PC37
Mutacin-2	0.4	0.12	-0.09	0.46	-0.15	0.51	-0.35	0.22	-0.22	0.04	0.02	-0.19	0	0.15	0.28	-0.11	-0.1	0.05	0.01	0.13	0.07	-0.17	-0.06	-0.01	0.07	-0.08	0.14	0.07	0.02	0.03	-0.01	-0.01	-0.02	0	0	0	0
Ruminococcin-A	-0.1	-0.42	0.19	-0.18	-0.1	-0.17	-0.09	0.1	0.08	0.33	0.21	0.21	-0.01	0.13	-0.03	-0.06	0.06	-0.26	0.09	-0.02	0.12	0.15	-0.01	-0.09	0.11	-0.13	0.06	0.01	0.03	-0.04	-0.09	0.01	0.01	0	-0.01	0	0
nisin-A	0.4	-0.16	0.01	0.36	0.38	-0.23	-0.04	0.17	0.36	-0.18	-0.13	-0.12	-0.43	-0.07	-0.08	-0.22	-0.01	0.12	0.16	0.04	0.04	0.12	-0.02	-0.01	0.13	0.04	-0.06	0.05	0.02	0.03	0	0.01	0.01	0.01	0.01	0	0
mutacin-1140	0.05	0.28	0	0.47	0.15	0.22	-0.13	-0.04	0.47	0.33	0.24	-0.01	0.07	-0.2	-0.28	0.09	0.07	-0.15	-0.15	0.05	0.12	0.01	-0.05	0.05	-0.06	0.04	0.06	-0.03	-0.01	0.05	0.06	-0.01	0.02	-0.01	0	0	0
lacticin 3147-A1	0.17	0.04	0.17	-0.3	0.13	-0.31	-0.44	0.13	0.35	0.12	-0.24	-0.13	0.18	0.02	0.1	-0.16	-0.12	-0.01	0.07	0.02	0.03	-0.18	0.15	-0.09	-0.13	-0.09	-0.06	0.02	-0.04	0.01	0.02	0.01	0.03	0	-0.01	0	0
lacticin 3147-A2	0.31	0.26	0.18	-0.32	-0.05	0.11	0.33	-0.26	0.12	-0.21	0.32	0.37	-0.06	0.21	0.11	-0.2	-0.06	0.17	-0.23	0.05	0.05	0	0.12	-0.1	0.03	-0.05	0.03	-0.04	0.03	0.01	0.05	0	0.01	0	0.01	0	0
lichenicidinVK21-A1	0.31	-0.07	-0.1	0.45	0.04	-0.15	0.19	-0.43	-0.18	0.03	0.2	0.04	-0.07	-0.05	0.21	-0.05	-0.05	-0.1	0.19	-0.05	0.13	0.02	0.08	-0.04	0	0.03	-0.1	-0.03	-0.08	0.06	0.02	-0.04	-0.03	0	-0.01	0	0
lichenicidinVK21-A2	0.31	0.1	0.2	-0.19	0.2	0.09	-0.14	-0.13	-0.56	0.47	-0.2	0.09	-0.01	-0.13	0.08	-0.03	0.15	0.05	-0.01	0.09	0.09	0.06	-0.1	-0.13	-0.1	0.09	-0.07	-0.02	0.03	0	0.01	0.02	0.01	0.01	0.01	0	0
lacticin-481	0.33	0.91	0.36	-0.11	-0.36	0.07	0.21	-0.07	-0.02	-0.09	0.23	-0.3	-0.14	-0.12	0.04	-0.06	0.3	-0.05	0.01	0.05	-0.01	-0.04	0.01	0.09	-0.03	0	-0.05	0.05	0.01	-0.06	-0.03	0	0.02	0.02	-0.01	0	0
paenibacillin	-0.58	0.34	0	-0.2	0	-0.04	-0.11	0.11	0.21	-0.2	-0.04	0.04	0.15	-0.07	0	0.02	0.27	0.12	0.23	0.02	0.01	-0.02	0.02	-0.02	-0.04	-0.07	-0.02	-0.11	0.1	0.07	-0.03	-0.04	-0.04	-0.01	0	-0.01	0
michiganin-A	0.12	-0.05	0.02	-0.07	0.64	-0.16	0.36	0.1	-0.12	-0.24	0.28	0.01	0.05	-0.16	-0.03	0.17	-0.11	0.06	0	0.01	-0.08	-0.02	-0.13	-0.08	-0.14	-0.13	0.03	0.11	-0.06	0	-0.04	-0.02	0	0	0	0	0
subtilin	-0.03	-0.06	-0.21	-0.52	0.02	0.21	0.12	0.14	-0.19	-0.11	-0.08	0.2	-0.1	-0.25	-0.03	0.01	-0.02	-0.25	0.22	0.19	-0.13	-0.09	-0.04	0.02	0.12	0.01	0.04	-0.02	0.01	-0.01	0.08	-0.03	0.02	-0.01	0	0	0
lichenicidinA2	0.47	-0.43	-0.2	0.05	0	-0.09	0.13	0.45	-0.01	0.15	0.16	-0.18	0.33	-0.15	0.1	-0.07	0.1	0.18	-0.17	0.01	-0.03	0.05	-0.07	0.02	0.08	-0.01	-0.06	-0.1	0	-0.05	0	-0.04	0	0	0	0.01	0
duramycinB	-0.9	-0.28	0.33	0.06	0	0.21	0.08	-0.04	0.18	-0.02	-0.11	-0.09	0.05	0.04	0.3	-0.08	-0.09	-0.11	-0.03	-0.1	-0.03	0.13	-0.01	-0.01	-0.09	0.11	0	0.12	0.08	-0.06	0.04	-0.06	0	0	0	0	0
duramycinC	0.83	-0.3	0.33	0.31	-0.37	0.16	0.51	0.2	0.04	0.02	-0.22	-0.01	0.13	0.32	-0.15	0.09	0.13	0.02	0.19	0	-0.16	0.08	0.04	-0.06	-0.1	0.04	0.07	-0.01	-0.01	0.04	0.01	0.01	0.01	-0.01	0	0	0
Cypemycin	0.12	-0.17	-0.22	0.34	-0.48	-0.29	0.07	0.21	0.08	-0.14	0.04	0.29	-0.09	-0.23	0.08	0.1	-0.03	-0.12	-0.04	-0.25	0.03	-0.19	-0.08	-0.06	-0.07	0.01	0	-0.02	0.07	0.01	0.01	0.04	0	0.02	0	0	0
epidermin	0.06	-0.22	-0.05	-0.02	0.09	0.36	-0.5	-0.18	-0.08	-0.18	0.12	0.09	-0.11	0.07	0.12	0.23	0.19	-0.01	-0.1	-0.08	-0.13	0.04	0.03	0.06	-0.01	0	-0.07	0.04	0.02	0.09	-0.06	0	0.03	-0.02	0	0.01	0
Lantibiotic107891	-0.18	-0.4	0.17	-0.05	-0.38	0.29	0.03	-0.36	0.23	0.17	-0.09	-0.1	0.03	-0.32	0.04	0.17	-0.13	0.1	-0.04	0.02	-0.14	-0.05	0.12	-0.08	0.11	0.01	0.01	-0.03	-0.08	0	-0.05	-0.01	0	0.02	0.01	-0.01	0
gallidermin	-0.16	0.15	-0.05	-0.33	0.26	0.13	-0.1	-0.25	0.2	0.12	0.3	0.02	0.21	0.09	-0.05	-0.01	-0.08	0.17	0.25	-0.07	0.01	-0.02	-0.1	0.03	0.01	0.17	0.12	0	0	0	-0.01	0.04	-0.01	0.01	0	0.01	0
nukacin	-0.14	0.15	-0.53	0.05	0.19	0.38	0.18	0.05	0.22	-0.18	-0.08	-0.01	0.18	0.35	0.08	0.18	-0.01	-0.12	0	0.02	0.09	-0.07	-0.1	-0.07	0.08	0.05	-0.17	-0.03	-0.03	-0.06	-0.01	0.02	0.01	0	0	-0.01	0
epilancin15X	-0.63	0.41	0.04	0.34	0.17	0.12	0.07	0.13	-0.36	0.17	-0.02	0.1	0.24	0	-0.07	-0.1	-0.06	0.09	0.09	-0.26	-0.08	0.06	0.09	0.1	0.1	-0.13	-0.04	0.01	-0.01	0.03	0.04	0.02	0.03	0.01	0	0	0
mutacinB-Ny266	-0.34	-0.14	0.43	0.15	-0.21	-0.38	-0.35	-0.01	-0.25	-0.2	0.28	-0.27	0.02	0.09	-0.21	0.17	-0.24	0.05	-0.02	0.13	-0.08	0.04	-0.05	-0.11	0.05	0.04	-0.06	-0.04	0.07	0	0.05	0.02	0.01	0	-0.01	0	0
epilancin	0.28	0.27	-0.52	-0.13	-0.61	0.16	-0.18	-0.18	0.05	-0.11	-0.12	0.14	0.17	-0.13	-0.28	-0.25	-0.18	0.04	-0.02	0.03	-0.03	0.15	-0.1	0	-0.05	-0.04	-0.07	0.11	-0.01	0	-0.01	0	-0.02	-0.01	0	0	0
nisin-Z	0.35	-0.52	0.01	0.08	0	-0.23	-0.13	-0.11	-0.2	-0.45	-0.02	0.06	0.3	-0.16	0.09	-0.04	0.01	-0.02	0.04	0.08	0.17	0.04	0.12	0.18	-0.03	0.09	0.06	-0.01	0	-0.05	-0.02	0.02	0.02	-0.01	0	-0.01	0
Pep5	0.18	0.26	0.28	0.25	0.44	0.17	0.12	-0.38	-0.03	-0.2	-0.41	-0.1	0.05	-0.03	-0.11	-0.08	-0.15	-0.2	-0.13	0.01	-0.04	0.03	-0.04	0.01	-0.01	-0.08	0.05	-0.13	0.05	-0.02	-0.04	0.01	-0.01	0.01	0	0.01	0
cinnamycin	0.46	0.38	0.08	0.18	0.15	-0.64	-0.17	-0.26	0.07	0.23	-0.07	0.18	0.04	0.12	0.08	0.02	0.08	-0.02	-0.04	-0.05	-0.25	-0.12	-0.04	0.06	0.1	0.05	0.01	0.04	0.01	-0.08	0	-0.01	-0.02	-0.02	0	0	0
duramycin	-0.96	0.58	-0.3	0.24	-0.22	-0.4	0.17	0.11	-0.19	-0.03	-0.05	-0.12	0.01	0.07	-0.1	0.08	0.03	-0.06	-0.04	0.12	0.09	-0.01	0.12	-0.08	0.01	0.06	0.07	0.02	-0.06	0	-0.04	-0.01	0	-0.01	0.01	0.01	0
ancovenin	-0.81	-0.27	0.02	0.2	0.12	-0.08	0.33	0.03	0.1	0.08	-0.22	0.22	-0.02	-0.12	0.11	-0.05	0.17	0.16	-0.14	0.22	-0.02	-0.02	-0.03	0.02	0.03	0	0	0.07	0	0.03	0	0.05	-0.01	0	-0.02	0	0
Ruminococcin-A1	0.28	0.18	0.44	-0.05	0.19	0.32	-0.25	0.44	-0.01	-0.05	-0.04	0.26	-0.1	-0.05	-0.18	0.28	-0.04	0.02	-0.03	-0.01	0.08	0.03	0.18	0.02	0.01	0.02	-0.04	0.05	-0.03	-0.07	0.02	0	-0.05	0.01	0	0	0
nisin-U	-0.13	-0.48	-0.28	-0.08	0.09	-0.14	-0.14	-0.04	-0.15	0.03	-0.03	0.13	-0.04	0.31	-0.33	-0.12	0.11	-0.03	-0.14	0.06	-0.02	-0.12	0.03	0.08	-0.04	0.04	-0.01	0.01	-0.01	0.05	-0.01	-0.05	0	0.04	0	0	0
actagardine	-0.65	-0.61	0.26	0.1	-0.14	0.24	-0.04	-0.12	-0.05	0	0.19	-0.1	-0.23	0.08	-0.12	-0.21	0.11	0.02	0.07	-0.02	-0.03	-0.11	-0.07	0.08	-0.09	-0.09	-0.04	-0.07	-0.07	-0.09	0.03	0.03	-0.02	-0.02	0.01	0	0
streptococcin A-FF2	0.18	-0.21	-0.6	-0.16	0.11	0.1	0.34	-0.14	-0.12	0.28	-0.04	-0.23	-0.23	-0.03	-0.17	0.1	-0.14	0.15	0.03	-0.1	0.07	-0.09	0.15	0.03	-0.03	0	0	0.02	0.13	-0.05	-0.02	0	0	-0.02	-0.01	0	0
streptococcin A-M49	0.17	-0.19	-0.33	-0.45	0.14	-0.09	-0.02	-0.04	-0.03	-0.12	-0.01	-0.42	0.05	-0.02	-0.01	-0.04	0.26	-0.17	-0.14	-0.17	-0.03	0.07	0.06	-0.09	0.07	-0.01	0.06	0.05	-0.03	0.04	0.07	0.04	-0.03	0	0	0	0
Lanna-staho nukacin	0.03	0.1	-0.49	-0.05	-0.17	-0.26	-0.18	-0.16	0.12	0.09	-0.12	0	-0.18	0.14	0.23	0.32	-0.02	0.1	0.04	0.09	0.02	0.19	-0.05	0.1	-0.08	-0.15	0.06	-0.05	-0.02	-0.04	0.06	0	0	0.02	0	0	0
salivaricin-A	-0.18	0.32	-0.33	-0.06	0.07	0.08	-0.18	0.43	-0.08	-0.03	0.05	0.05	-0.27	-0.02	0.13	-0.2	-0.13	0	-0.07	-0.09	-0.15	0.1	0.03	-0.03	-0.09	0.14	0.06	-0.12	-0.06	-0.01	-0.05	0	0	0	-0.01	-0.01	0
mersacidin	0.07	0.06	0.32	-0.47	-0.14	-0.17	0.34	0.24	0.05	0.22	0.05	-0.11	-0.02	0.1	0.12	0.03	-0.29	-0.15	-0.07	0.05	0.02	0	-0.04	0.22	0	0.02	-0.07	-0.01	0	0.1	-0.02	0.02	-0.02	0	0.01	0	0
streptin	-0.07	0.07	0.45	-0.34	-0.2	-0.1	0	-0.03	-0.07	-0.14	-0.34	-0.01	-0.12	0.03	-0.08	0.09	0.02	0.17	-0.06	-0.23	0.21	-0.05	-0.19	0.01	0.09	0.02	0.05	-0.01	-0.07	0.02	0	-0.04	0.02	-0.01	-0.01	0	0
Component loadings (37 dimensions in rows, 37 components in columns):
	PC1	PC2	PC3	PC4	PC5	PC6	PC7	PC8	PC9	PC10	PC11	PC12	PC13	PC14	PC15	PC16	PC17	PC18	PC19	PC20	PC21	PC22	PC23	PC24	PC25	PC26	PC27	PC28	PC29	PC30	PC31	PC32	PC33	PC34	PC35	PC36	PC37
mutacin-2	0.04	0	0.04	-0.29	0.11	-0.38	0.2	-0.2	0.13	-0.03	0.11	0.07	-0.09	-0.13	-0.15	0.08	0.2	-0.16	-0.34	0.08	0.1	0.18	-0.15	0	-0.16	-0.26	0.16	0.22	-0.11	-0.04	-0.09	-0.26	0.17	0.1	0.07	0.03	0.17
Ruminococcin-A	0.19	0.22	-0.13	0.09	0.14	0.11	0.05	-0.12	0.06	-0.3	-0.16	-0.17	-0.06	-0.12	0.08	-0.1	-0.04	0.39	0.02	-0.09	-0.12	-0.11	-0.4	0.21	0.09	-0.25	0.05	-0.06	0.2	0.04	0.13	-0.27	-0.1	-0.02	-0.11	-0.05	0.18
nisin-A	0.16	0.12	-0.04	-0.31	-0.19	0.2	0.07	-0.12	-0.17	0.06	0.08	0.14	0.38	-0.02	-0.1	0.14	0.02	-0.02	-0.03	-0.05	-0.29	0.26	0.15	0.21	-0.02	-0.19	-0.08	0.03	0.33	-0.04	0.21	0.23	0.01	0.22	0	0.12	0.04
mutacin-1140	0.23	-0.1	-0.02	-0.31	-0.01	-0.13	0.01	-0.01	-0.21	-0.22	-0.13	0.04	0.03	0.11	0.22	-0.06	-0.32	-0.06	-0.16	0.05	0.2	-0.17	0.02	0.21	0.11	-0.07	0.07	0.1	-0.25	0.01	0.03	0.27	0.09	-0.09	-0.44	-0.03	-0.11
lacticin 3147-A1	0.21	0.03	-0.13	0.11	-0.03	0.21	0.27	-0.08	-0.16	-0.07	0.22	0.26	-0.02	-0.03	-0.18	0.3	-0.05	-0.04	-0.02	-0.25	0.14	0.08	-0.29	-0.19	-0.07	0.33	0.11	0.16	-0.14	0.1	0.24	-0.04	-0.2	-0.17	-0.06	-0.01	-0.09
lacticin 3147-A2	0.24	-0.03	-0.08	0.12	0.07	-0.09	-0.21	0.15	0.06	0.16	-0.1	-0.32	0.03	0.04	0.13	0.2	0.41	-0.2	0.12	0.05	-0.02	0.06	-0.4	0.06	-0.15	0.01	-0.15	0.13	-0.07	0.06	0.04	0.31	-0.02	0.09	-0.17	0.18	0.04
lichenicidinVK21-A1	0.15	0.09	0.05	-0.35	-0.01	0.11	-0.17	0.31	0.2	0.01	-0.11	-0.01	0.12	0.2	-0.13	0.1	0.15	0.09	-0.15	-0.19	-0.19	-0.13	-0.07	-0.01	-0.22	0.08	0.23	-0.2	-0.03	-0.26	-0.07	-0.04	0.13	-0.38	0.1	-0.15	-0.12
lichenicidinVK21-A2	0.12	0.01	-0.16	0.08	-0.12	-0.08	0.09	0.1	0.42	-0.43	0.22	-0.07	0.06	0.22	-0.01	0.11	-0.14	-0.02	-0.2	0.08	-0.22	-0.2	0.08	-0.32	0	0	-0.28	0.07	-0.02	-0.08	-0.02	0.11	-0.09	0.26	0	-0.06	0.04
lacticin-481	0.17	-0.28	-0.16	-0.01	0.22	-0.07	-0.11	-0.01	0.04	0.05	0	0.17	-0.03	0.31	0.24	-0.02	0.18	0.09	-0.2	0.13	-0.01	0.12	0.16	0.17	0.12	0.14	0.16	0.16	0.21	0.18	0.03	0.01	-0.37	-0.05	0.2	-0.28	0.12
paenibacillin	0.26	-0.2	-0.01	0.14	-0.01	0.01	0.15	-0.07	-0.18	0.19	-0.02	0.05	-0.2	0.23	0.17	-0.08	-0.07	0.05	0.03	-0.39	-0.18	0.15	-0.07	-0.08	0.16	0	-0.02	0	-0.04	-0.46	-0.3	-0.01	0.17	0.18	0.01	0.03	0.17
michiganin-A	0.16	0.05	-0.07	0.01	-0.39	0.09	-0.29	-0.06	0.09	0.2	-0.27	0.04	0.05	0.1	-0.08	-0.18	-0.05	-0.06	-0.01	0.03	0.15	-0.04	-0.02	-0.43	0.13	-0.12	0.18	0.22	0.03	0.11	0.27	-0.08	0.19	0.04	-0.02	-0.14	0.26
subtilin	0.17	0.03	0.08	0.32	0.04	-0.12	-0.15	-0.08	0.17	0.13	-0.02	-0.22	0.16	-0.01	-0.32	0.01	-0.3	0.21	-0.3	-0.12	0.01	0.41	0.1	0.06	0.04	-0.09	0.01	-0.01	-0.1	0.18	-0.19	0.15	-0.05	-0.21	-0.06	0.07	-0.08
lichenicidinA2	0.1	0.29	0.09	-0.09	0.04	0.05	-0.11	-0.36	0.06	-0.12	-0.08	0.21	-0.34	0.21	-0.02	0.07	-0.07	-0.27	0.09	0.19	-0.05	0.04	-0.06	-0.1	0.06	-0.02	-0.07	-0.23	0.15	0.05	-0.19	0.19	-0.09	-0.31	0.07	0.26	0.18
duramycinB	0.14	0.12	-0.22	0.04	-0.09	-0.22	-0.01	0.02	-0.4	0.03	0.05	0.02	-0.07	-0.05	-0.38	0.05	0.25	0.31	0.06	0.08	0.03	-0.39	0.17	-0.07	0.01	-0.11	-0.06	0.19	0.08	-0.03	-0.3	0.15	-0.07	-0.1	0.02	-0.02	0.04
duramycinC	0.03	0.17	-0.17	-0.23	0.25	-0.12	-0.31	-0.12	0.02	0	0.2	0.04	-0.14	-0.14	0.17	-0.08	0.13	0.22	0.14	-0.22	-0.27	0.14	0.29	-0.18	0.05	0.06	-0.13	0.05	-0.36	0.1	0.23	-0.05	0.06	-0.07	-0.1	0.09	0.02
Cypemycin	0.09	0.12	0.06	-0.26	0.37	0.17	-0.06	-0.13	0.02	0.16	-0.08	-0.09	0.25	0.21	-0.05	0	-0.18	0.16	0.13	0	0.41	-0.1	-0.03	-0.13	-0.13	-0.03	-0.16	0.07	-0.14	-0.12	-0.08	-0.05	-0.24	0.26	0.25	0.12	-0.01
epidermin	0.19	0.16	0.06	-0.01	-0.07	-0.26	0.37	0.11	0.08	0.13	-0.02	-0.17	0.01	0.08	-0.02	-0.32	0.06	0.07	0.08	0.28	0.02	0.13	0.13	-0.07	0.05	0.19	0.07	0.03	0.09	-0.33	0.3	-0.08	-0.21	-0.18	-0.12	0.27	-0.07
Lantibiotic107891	0.06	0.14	-0.09	0.06	0.27	-0.18	-0.05	0.34	-0.34	-0.17	-0.08	0.03	0.01	0.14	-0.31	-0.09	-0.21	-0.15	0.12	0.17	-0.13	0.22	-0.05	0	-0.13	0.15	0.06	-0.22	-0.09	0.06	0.1	-0.03	0.11	0.22	0.04	-0.2	0.28
gallidermin	0.29	-0.05	0.03	0.13	-0.12	-0.08	0.1	0.23	-0.03	-0.07	-0.3	0.08	-0.14	-0.06	0.05	0.06	0	-0.19	-0.06	-0.3	0.11	-0.11	0.32	0.16	-0.18	-0.22	-0.25	-0.08	-0.11	0.15	0.19	-0.18	-0.12	-0.06	0.28	0.21	0.06
nukacin	0.24	-0.01	0.24	-0.09	-0.05	-0.24	-0.12	-0.03	-0.03	0.17	0.08	0.17	-0.06	-0.29	0.11	-0.14	-0.03	0.07	-0.15	-0.09	0.09	-0.04	-0.11	-0.23	-0.26	0.11	-0.19	-0.37	0.29	0.06	-0.04	0.03	-0.18	0.17	-0.2	-0.23	-0.07
epilancin15X	0.15	-0.3	-0.04	-0.18	-0.12	-0.05	-0.04	-0.01	0.21	-0.14	-0.18	-0.01	-0.25	-0.16	-0.2	0.12	-0.08	0.08	0.42	0.01	-0.08	0.11	0.06	-0.03	-0.01	-0.06	0.42	-0.05	-0.03	0.04	-0.08	0.08	-0.22	0.28	0	0.08	-0.23
mutacinB-Ny266	0.08	-0.05	-0.24	-0.05	0.11	0.33	0.14	0.02	-0.04	0.16	-0.36	0.08	0	-0.33	0	-0.13	-0.04	-0.13	-0.19	0.32	-0.32	0.07	-0.02	-0.16	-0.05	-0.03	-0.19	0.1	-0.2	-0.03	-0.21	-0.09	-0.14	-0.07	-0.04	-0.11	-0.15
epilancin	0.16	-0.13	0.2	0.01	0.44	-0.08	0.03	0.13	0	0.06	0.02	-0.04	-0.08	-0.13	-0.04	0.23	-0.18	-0.1	0.13	0.03	-0.05	-0.08	0.02	-0.21	0.26	-0.2	-0.1	0.21	0.34	-0.04	0.21	0.05	0.26	-0.17	0.11	-0.12	-0.23
nisin-Z	0.07	0.3	0.01	-0.08	0.06	0.12	0.06	0.09	0.19	0.41	0.05	-0.07	-0.33	0.08	-0.17	0.15	-0.09	-0.1	-0.16	-0.04	-0.06	-0.25	0.13	0.29	0.19	0.21	0.05	0.04	0.04	0.16	-0.02	-0.15	0.03	0.3	-0.24	0	-0.01
Pep5	0.09	-0.16	-0.18	-0.19	-0.23	-0.05	-0.16	0.28	0.05	0.19	0.34	0.1	-0.02	-0.17	-0.03	0.05	-0.19	0.06	0.03	0.2	0.1	0.04	-0.28	0.15	0.38	-0.09	-0.19	-0.19	-0.16	-0.07	0.01	-0.08	-0.08	-0.11	0.23	0.09	0.13
cinnamycin	0.21	-0.09	-0.07	-0.15	-0.02	0.34	0.11	0.2	0.08	-0.19	0.13	-0.1	-0.14	0	0	-0.07	0.16	0.11	0.13	0.09	0.36	0.31	0.19	-0.03	-0.07	0.09	-0.19	0.01	0.19	0.17	-0.25	-0.12	0.32	-0.06	-0.17	-0.01	0.09
duramycin	0.06	-0.34	0.24	0	0.02	0.14	-0.16	-0.01	-0.2	-0.02	0.06	-0.12	-0.03	-0.05	0.05	0.14	-0.16	0.21	-0.22	0.24	-0.21	-0.18	0.02	-0.09	-0.21	0.22	0.12	0.05	0.05	0.07	0.06	-0.16	0.1	0.01	-0.01	0.47	0.23
ancovenin	0.14	0.11	0.03	-0.04	-0.2	0.06	-0.24	-0.12	-0.34	-0.1	0.26	-0.45	-0.13	0.15	0.07	-0.02	-0.03	-0.27	-0.04	0.04	-0.06	0.1	0.02	-0.02	-0.03	-0.12	0.03	0.05	0.02	-0.03	-0.04	-0.33	-0.15	0.02	0.1	-0.14	-0.36
Ruminococcin-A1	0.21	-0.07	-0.27	-0.07	-0.06	-0.19	0.1	-0.31	0.11	0.05	-0.01	-0.14	0.14	-0.08	0.01	-0.24	-0.16	-0.09	0.15	-0.05	-0.1	-0.17	-0.09	0.18	-0.12	0.39	-0.06	0.04	0.08	0.21	-0.07	0.03	0.33	-0.05	0.35	-0.01	-0.1
nisin-U	0.15	0.3	0.19	0.04	-0.08	0.08	0.08	0.04	0.01	-0.03	0.08	-0.22	-0.01	-0.4	0.3	0.2	-0.09	-0.01	0.04	0.07	0.05	0.01	0.18	0.01	-0.02	0.1	0.25	0.1	-0.13	-0.15	-0.09	0.26	-0.06	-0.03	0.23	-0.26	0.34
actagardine	0.02	0.31	-0.17	0.06	-0.06	-0.21	0.08	0.17	-0.11	0.02	-0.16	0.14	0.18	0.06	0.39	0.31	-0.01	0.15	-0.06	0.1	0.03	0.11	-0.03	-0.22	0.15	0.03	0.17	-0.13	0.06	0.21	-0.2	-0.16	0.16	0.13	0.08	0.22	-0.26
streptococcin A-FF2	0.12	0.12	0.31	0.06	-0.04	-0.09	-0.29	0.12	0.08	-0.21	-0.04	0.3	0.26	-0.12	-0.04	-0.09	0.01	-0.15	0.19	-0.06	-0.08	0.02	-0.03	0.17	0.14	0.21	-0.08	0.41	0.05	-0.09	-0.27	-0.28	-0.1	0	-0.11	0.07	0.01
streptococcin A-M49	0.19	0.12	0.22	0.24	-0.09	0.08	0.01	-0.03	0.07	0.1	0.16	0.33	-0.17	0.19	0.08	-0.06	-0.02	0.28	0.13	0.33	-0.08	0.01	-0.07	0.2	-0.31	-0.19	-0.03	0.12	-0.23	0.01	0.1	0.06	0.22	0.07	0.11	-0.13	-0.23
Lanna-staho nukacin	0.2	0.01	0.29	0	0.12	0.17	0.17	0.12	-0.05	-0.07	0.2	0	0.12	-0.01	-0.05	-0.41	0.27	-0.1	-0.09	-0.08	-0.1	-0.15	-0.07	-0.14	0.3	-0.12	0.22	-0.13	-0.16	0.34	-0.08	0.17	-0.01	0.11	0.15	0.14	-0.06
salivaricin-A	0.2	-0.17	0.21	0.04	-0.04	-0.06	0.15	-0.31	0.01	0.05	-0.08	-0.07	0.3	0.1	-0.08	0.32	0.2	0	0.2	0.17	-0.07	-0.09	0.14	0.01	0.2	0.02	-0.11	-0.33	-0.25	0.06	0.01	-0.27	0.04	-0.06	-0.17	-0.24	0.11
mersacidin	0.18	0.01	-0.18	0.25	0.14	0.12	-0.29	-0.18	0.02	-0.19	-0.03	0.12	0	-0.21	-0.11	0	0.21	-0.07	-0.25	0.13	0.25	-0.04	0.13	0.11	0.16	0.14	0.09	-0.22	0	-0.39	0.16	0.04	0.18	0.2	0.08	0.1	-0.18
streptin	0.12	-0.04	-0.31	0.21	0.19	0.04	-0.03	0.03	0.12	0.17	0.33	0.11	0.23	-0.03	0.11	-0.06	-0.14	-0.26	0.19	0.01	0.01	-0.18	0.16	-0.02	-0.26	-0.29	0.3	-0.1	0.08	-0.04	-0.12	-0.13	-0.04	-0.12	-0.24	0.11	0.1
